# Supplementary material for: Analysis of cell proliferation and tissue remodelling uncovers a KLF4 activity score associated with poor prognosis in colorectal cancer
Source: Br J Cancer. 2018 Oct 5;119(7):855–63. doi: 10.1038/s41416-018-0253-0 (PMC6189192; doi:10.1038/s41416-018-0253-0)
Supplement: Supplementary file 2 — Data Set 1 [file 41416_2018_253_MOESM2_ESM.xlsx]

## Sheet: samplePRKstatus.txt
Sample	Pstatus	Rstatus	Kstatus
GSM327282	P+	R-	K-
GSM327283	P+	R-	K-
GSM327284	P-	R-	K-
GSM327285	P-	R-	K-
GSM327286	P-	R+	K-
GSM327287	P+	R-	K+
GSM327288	P+	R+	K-
GSM327289	P+	R+	K-
GSM327290	P+	R-	K-
GSM327291	P-	R+	K-
GSM327292	P+	R-	K-
GSM327293	P+	R+	K-
GSM327294	P+	R-	K-
GSM327295	P+	R-	K-
GSM327296	P+	R-	K-
GSM327297	P-	R+	K+
GSM327298	P-	R+	K-
GSM327299	P-	R-	K-
GSM327300	P-	R+	K-
GSM327301	P+	R-	K+
GSM327302	P-	R+	K-
GSM327303	P+	R+	K-
GSM327304	P+	R-	K+
GSM327305	P+	R-	K-
GSM327306	P+	R-	K-
GSM327307	P+	R-	K-
GSM327308	P+	R-	K-
GSM327309	P+	R-	K-
GSM327310	P+	R-	K+
GSM327311	P+	R-	K-
GSM327312	P-	R-	K-
GSM327313	P+	R+	K+
GSM327314	P+	R-	K-
GSM327315	P-	R+	K-
GSM327316	P+	R-	K-
GSM327317	P+	R+	K+
GSM327318	P+	R-	K-
GSM327319	P+	R-	K-
GSM327320	P+	R+	K-
GSM327321	P+	R+	K-
GSM327322	P+	R+	K-
GSM327323	P+	R-	K-
GSM327324	P+	R-	K-
GSM327325	P+	R+	K-
GSM327326	P+	R-	K-
GSM327327	P+	R+	K-
GSM327328	P+	R+	K-
GSM327329	P-	R-	K-
GSM327330	P+	R+	K-
GSM327331	P+	R+	K+
GSM327332	P+	R+	K-
GSM327333	P-	R+	K-
GSM327334	P+	R-	K-
GSM327335	P-	R-	K-
GSM327336	P-	R-	K-
GSM327337	P+	R-	K-
GSM327338	P+	R-	K-
GSM327339	P-	R+	K-
GSM327340	P-	R-	K-
GSM327341	P-	R-	K-
GSM327342	P-	R-	K-
GSM327343	P-	R-	K+
GSM327344	P-	R+	K+
GSM327345	P-	R+	K-
GSM327346	P-	R-	K-
GSM327347	P-	R+	K-
GSM327348	P-	R+	K+
GSM327349	P-	R-	K-
GSM327350	P-	R-	K-
GSM327351	P-	R+	K-
GSM327352	P-	R-	K-
GSM327353	P+	R-	K-
GSM327354	P-	R-	K-
GSM327355	P-	R-	K-
GSM335510	P+	R-	K-
GSM335511	P-	R-	K-
GSM335512	P+	R+	K-
GSM335513	P-	R+	K-
GSM335514	P+	R+	K-
GSM335515	P+	R+	K-
GSM335516	P+	R+	K-
GSM335517	P+	R-	K-
GSM335518	P+	R+	K-
GSM335519	P+	R+	K-
GSM335520	P-	R+	K-
GSM335521	P+	R+	K-
GSM335522	P+	R+	K-
GSM335523	P-	R+	K-
GSM335524	P+	R+	K-
GSM335525	P-	R+	K-
GSM335526	P-	R+	K-
GSM335527	P-	R+	K-
GSM335528	P-	R+	K-
GSM335529	P+	R+	K-
GSM335530	P+	R+	K-
GSM335531	P+	R+	K-
GSM335532	P+	R+	K-
GSM335533	P+	R+	K-
GSM335534	P-	R+	K-
GSM335535	P-	R+	K-
GSM335536	P+	R+	K-
GSM335537	P+	R-	K-
GSM335538	P-	R+	K-
GSM335539	P+	R+	K-
GSM335540	P-	R-	K-
GSM335541	P-	R+	K-
GSM335542	P+	R+	K-
GSM335543	P-	R+	K-
GSM335544	P+	R+	K+
GSM335545	P-	R+	K-
GSM335546	P-	R+	K-
GSM335547	P+	R-	K-
GSM335548	P+	R-	K-
GSM335549	P+	R-	K-
GSM335550	P+	R-	K-
GSM335551	P+	R+	K+
GSM335552	P-	R+	K+
GSM335553	P-	R-	K+
GSM335554	P+	R-	K-
GSM335555	P+	R-	K-
GSM335556	P+	R-	K-
GSM335557	P+	R-	K-
GSM335558	P+	R-	K-
GSM335559	P-	R-	K-
GSM335560	P+	R-	K-
GSM335561	P-	R-	K-
GSM335562	P+	R-	K-
GSM335563	P-	R-	K-
GSM335564	P-	R+	K-
GSM335565	P+	R+	K+
GSM335566	P+	R-	K-
GSM335567	P-	R-	K-
GSM335568	P+	R+	K-
GSM335569	P-	R-	K-
GSM335570	P+	R-	K-
GSM335571	P+	R-	K-
GSM335572	P-	R-	K-
GSM335573	P+	R-	K+
GSM335574	P+	R+	K-
GSM335575	P-	R-	K+
GSM335576	P+	R+	K+
GSM335577	P+	R-	K-
GSM335578	P+	R-	K-
GSM335579	P+	R-	K-
GSM335580	P-	R+	K+
GSM335581	P-	R-	K-
GSM335582	P+	R-	K-
GSM335583	P+	R-	K-
GSM335584	P+	R-	K-
GSM335585	P+	R-	K-
GSM335586	P-	R-	K-
GSM335587	P+	R-	K+
GSM335588	P+	R+	K-
GSM335589	P-	R-	K-
GSM335590	P-	R+	K-
GSM335591	P+	R-	K-
GSM335592	P+	R-	K-
GSM335593	P-	R-	K-
GSM335594	P-	R-	K-
GSM335595	P-	R-	K-
GSM335596	P-	R-	K-
GSM335597	P-	R-	K+
GSM335598	P-	R-	K+
GSM335599	P+	R-	K-
GSM335600	P-	R-	K-
GSM335601	P+	R-	K-
GSM335602	P-	R-	K+
GSM335603	P-	R-	K-
GSM335604	P-	R+	K+
GSM335605	P-	R-	K-
GSM335606	P-	R-	K+
GSM335607	P-	R-	K-
GSM335608	P-	R+	K-
GSM335609	P+	R-	K-
GSM335610	P-	R-	K-
GSM335611	P-	R-	K-
GSM335612	P-	R+	K-
GSM335613	P-	R+	K-
GSM335614	P+	R+	K-
GSM335615	P+	R-	K-
GSM335616	P-	R-	K-
GSM335617	P-	R+	K-
GSM335618	P+	R-	K-
GSM335619	P+	R+	K+
GSM335620	P-	R+	K+
GSM335621	P+	R-	K-
GSM335622	P+	R+	K+
GSM335623	P+	R+	K-
GSM335624	P-	R-	K-
GSM335625	P-	R-	K+
GSM335626	P-	R-	K-
GSM335627	P-	R-	K-
GSM335628	P+	R-	K-
GSM335629	P+	R+	K+
GSM335630	P+	R-	K-
GSM335631	P+	R-	K-
GSM335632	P+	R-	K-
GSM335633	P-	R+	K+
GSM335634	P-	R-	K-
GSM335635	P+	R-	K-
GSM335636	P+	R-	K-
GSM335637	P-	R+	K+
GSM335638	P-	R-	K+
GSM335639	P+	R-	K-
GSM335640	P+	R+	K-
GSM335641	P+	R-	K+
GSM335642	P-	R-	K-
GSM335643	P+	R-	K-
GSM335644	P+	R-	K-
GSM335645	P+	R+	K-
GSM335646	P+	R-	K+
GSM335647	P-	R-	K+
GSM335648	P-	R-	K-
GSM335649	P+	R+	K-
GSM335650	P+	R-	K-
GSM335651	P+	R-	K-
GSM335652	P+	R+	K-
GSM335653	P+	R+	K+
GSM335654	P-	R+	K-
GSM335655	P+	R+	K-
GSM335656	P+	R-	K-
GSM335657	P+	R-	K-
GSM335658	P-	R+	K-
GSM335659	P-	R+	K+
GSM335660	P-	R+	K-
GSM335661	P-	R-	K-
GSM335662	P+	R+	K-
GSM335663	P-	R-	K-
GSM335664	P+	R+	K+
GSM358342	P-	R+	K-
GSM358343	P+	R+	K-
GSM358344	P-	R+	K-
GSM358345	P-	R+	K+
GSM358354	P+	R-	K-
GSM358355	P-	R-	K-
GSM358357	P+	R-	K-
GSM358359	P-	R+	K+
GSM358362	P-	R-	K-
GSM358363	P-	R-	K-
GSM358364	P-	R+	K-
GSM358369	P-	R-	K-
GSM358370	P+	R-	K-
GSM358371	P+	R-	K-
GSM358372	P+	R-	K-
GSM358373	P+	R-	K-
GSM358374	P+	R+	K-
GSM358375	P+	R-	K-
GSM358376	P+	R-	K-
GSM358377	P+	R-	K-
GSM358378	P+	R-	K-
GSM358379	P+	R-	K-
GSM358380	P+	R-	K-
GSM358381	P+	R-	K-
GSM358382	P+	R+	K-
GSM358383	P-	R+	K-
GSM358384	P-	R+	K-
GSM358386	P-	R+	K-
GSM358387	P+	R-	K+
GSM358389	P-	R+	K-
GSM358390	P-	R+	K-
GSM358394	P-	R+	K-
GSM358395	P-	R+	K-
GSM358399	P+	R-	K-
GSM358402	P+	R-	K-
GSM358403	P-	R+	K-
GSM358406	P-	R+	K-
GSM358407	P-	R-	K-
GSM358409	P-	R+	K+
GSM358413	P-	R+	K+
GSM358416	P-	R+	K-
GSM358421	P-	R-	K-
GSM358422	P+	R-	K+
GSM358426	P-	R-	K+
GSM358428	P-	R-	K-
GSM358439	P+	R-	K-
GSM358440	P+	R+	K-
GSM358442	P+	R-	K-
GSM358443	P-	R-	K-
GSM358444	P+	R+	K-
GSM358445	P+	R-	K-
GSM358446	P-	R+	K-
GSM358447	P+	R+	K-
GSM358448	P+	R-	K-
GSM358449	P+	R-	K-
GSM358450	P-	R+	K-
GSM358451	P+	R-	K-
GSM358452	P-	R-	K-
GSM358453	P+	R-	K-
GSM358454	P+	R-	K-
GSM358455	P-	R-	K-
GSM358456	P+	R-	K-
GSM358457	P+	R-	K-
GSM358458	P+	R+	K-
GSM358459	P+	R-	K-
GSM358460	P-	R-	K-
GSM358461	P+	R-	K-
GSM358462	P-	R+	K-
GSM358463	P+	R-	K-
GSM358464	P-	R-	K-
GSM358465	P+	R+	K-
GSM358466	P-	R-	K-
GSM358467	P-	R+	K-
GSM358468	P-	R+	K-
GSM358469	P+	R-	K-
GSM358470	P-	R+	K-
GSM358471	P+	R+	K-
GSM358472	P-	R+	K-
GSM358473	P-	R-	K-
GSM358474	P+	R-	K-
GSM358475	P-	R+	K-
GSM358476	P+	R+	K-
GSM358477	P+	R+	K-
GSM358478	P-	R+	K-
GSM358480	P-	R-	K-
GSM358486	P-	R+	K-
GSM358490	P+	R+	K-
GSM358492	P-	R+	K-
GSM358502	P-	R+	K-
GSM358504	P-	R+	K-
GSM358512	P-	R-	K+
GSM358513	P-	R+	K+
GSM358514	P+	R+	K+
GSM358526	P+	R+	K-
GSM358527	P+	R+	K-
GSM358530	P-	R-	K+
GSM358532	P-	R+	K-
GSM358533	P-	R+	K-
GSM358535	P+	R+	K-
GSM358540	P-	R-	K-
GSM358541	P-	R+	K-
GSM358542	P-	R-	K-
GSM358543	P-	R-	K-
GSM358544	P-	R-	K-
GSM358545	P+	R-	K-
GSM358546	P+	R+	K-
GSM358547	P+	R-	K-
GSM358548	P+	R-	K-
GSM358549	P+	R-	K-
GSM358550	P+	R-	K-
GSM358551	P+	R+	K+
GSM358552	P+	R-	K-
GSM358553	P+	R+	K-
GSM358554	P+	R+	K-
GSM358555	P+	R+	K-
GSM358556	P+	R-	K-
GSM358557	P-	R-	K-
GSM358558	P-	R-	K+
GSM358559	P+	R-	K-
GSM358560	P+	R-	K-
GSM358561	P+	R+	K-
GSM358562	P+	R-	K-
GSM358563	P+	R+	K-
GSM358564	P-	R-	K-
GSM358565	P-	R-	K-
GSM358566	P+	R-	K-
GSM358567	P-	R+	K-
GSM358568	P-	R+	K-
GSM358569	P-	R-	K-
GSM358570	P+	R+	K+
GSM358573	P+	R+	K-
GSM358575	P-	R+	K+
GSM358582	P+	R+	K-
GSM358591	P-	R+	K-
GSM358599	P-	R+	K-
GSM358600	P-	R-	K-
GSM358608	P+	R-	K-
GSM358611	P-	R+	K-
GSM358612	P+	R-	K-
GSM358613	P+	R-	K-
GSM358614	P-	R-	K-
GSM358615	P-	R-	K-
GSM358616	P+	R+	K-
GSM358617	P-	R+	K-
GSM358618	P+	R+	K-
GSM358619	P+	R-	K-
GSM358620	P-	R-	K-
GSM358621	P-	R+	K-
GSM358622	P-	R-	K-
GSM358623	P+	R-	K-
GSM358624	P-	R-	K-
GSM358625	P-	R+	K-
GSM358626	P+	R-	K-
GSM358627	P+	R-	K-
GSM358628	P+	R+	K+
GSM358629	P+	R-	K-
GSM358630	P+	R+	K-
GSM437093	P+	R+	K-
GSM437094	P-	R-	K-
GSM437095	P-	R-	K-
GSM437096	P+	R-	K-
GSM437097	P+	R-	K-
GSM437098	P+	R+	K-
GSM437099	P+	R-	K-
GSM437100	P-	R+	K-
GSM437101	P+	R-	K-
GSM437102	P-	R+	K-
GSM437103	P+	R+	K-
GSM437104	P-	R-	K-
GSM437105	P-	R-	K-
GSM437106	P+	R-	K-
GSM437107	P+	R-	K-
GSM437108	P+	R-	K-
GSM437109	P-	R+	K-
GSM437110	P-	R-	K-
GSM437111	P-	R+	K+
GSM437112	P+	R-	K-
GSM437113	P-	R-	K-
GSM437114	P+	R-	K-
GSM437115	P-	R-	K-
GSM437116	P-	R+	K-
GSM437117	P+	R+	K-
GSM437118	P+	R-	K+
GSM437119	P-	R+	K-
GSM437120	P+	R+	K-
GSM437121	P+	R-	K-
GSM437122	P+	R-	K-
GSM437123	P-	R+	K-
GSM437124	P+	R-	K-
GSM437125	P+	R+	K-
GSM437126	P+	R-	K-
GSM437127	P-	R+	K+
GSM437128	P+	R-	K-
GSM437129	P+	R-	K-
GSM437130	P+	R+	K-
GSM437131	P-	R-	K-
GSM437132	P+	R-	K-
GSM437133	P+	R+	K-
GSM437134	P-	R+	K+
GSM437135	P-	R+	K-
GSM437136	P-	R-	K-
GSM437137	P+	R-	K-
GSM437138	P+	R-	K-
GSM437139	P+	R-	K-
GSM437140	P+	R-	K-
GSM437141	P+	R-	K-
GSM437142	P+	R-	K-
GSM437143	P+	R-	K-
GSM437144	P+	R+	K-
GSM437145	P+	R+	K-
GSM437146	P+	R-	K-
GSM437147	P+	R-	K-
GSM437148	P+	R-	K-
GSM437149	P-	R+	K-
GSM437150	P-	R-	K-
GSM437151	P-	R-	K-
GSM437152	P-	R+	K-
GSM437153	P-	R-	K-
GSM437154	P-	R-	K-
GSM437155	P-	R+	K-
GSM437156	P-	R-	K-
GSM437157	P+	R+	K-
GSM437158	P+	R-	K-
GSM437159	P+	R+	K+
GSM437160	P+	R-	K-
GSM437161	P+	R+	K-
GSM437162	P-	R-	K-
GSM437163	P-	R+	K+
GSM437164	P-	R-	K-
GSM437165	P+	R-	K-
GSM437166	P+	R+	K-
GSM437167	P+	R-	K-
GSM437168	P+	R-	K-
GSM437169	P-	R-	K-
GSM437170	P-	R+	K-
GSM437171	P+	R+	K-
GSM437172	P+	R-	K-
GSM437173	P+	R+	K-
GSM437174	P+	R+	K-
GSM437175	P+	R+	K-
GSM437176	P-	R-	K-
GSM437177	P+	R-	K-
GSM437178	P+	R+	K-
GSM437179	P-	R-	K-
GSM437180	P-	R+	K-
GSM437181	P+	R+	K-
GSM437182	P+	R+	K-
GSM437183	P+	R-	K-
GSM437184	P+	R+	K-
GSM437185	P-	R-	K-
GSM437186	P+	R-	K-
GSM437187	P-	R+	K-
GSM437188	P+	R-	K-
GSM437189	P-	R+	K-
GSM437190	P+	R+	K-
GSM437191	P-	R+	K-
GSM437192	P+	R+	K-
GSM437193	P+	R-	K-
GSM437194	P-	R-	K-
GSM437195	P-	R+	K-
GSM437196	P+	R-	K-
GSM437197	P-	R+	K-
GSM437198	P+	R+	K-
GSM437199	P-	R+	K-
GSM437200	P+	R+	K-
GSM437201	P-	R+	K-
GSM437202	P+	R+	K-
GSM437203	P+	R-	K-
GSM437204	P-	R+	K-
GSM437205	P-	R-	K+
GSM437206	P+	R-	K-
GSM437207	P+	R-	K-
GSM437208	P-	R-	K-
GSM437209	P-	R+	K-
GSM437210	P+	R+	K+
GSM437211	P+	R+	K-
GSM437212	P+	R-	K-
GSM437213	P+	R-	K-
GSM437214	P-	R-	K-
GSM437215	P-	R+	K+
GSM437216	P+	R-	K-
GSM437217	P+	R-	K-
GSM437218	P+	R-	K-
GSM437219	P-	R-	K-
GSM437220	P-	R-	K-
GSM437221	P+	R-	K-
GSM437222	P-	R+	K-
GSM437223	P+	R+	K-
GSM437224	P+	R+	K-
GSM437225	P+	R+	K+
GSM437226	P-	R+	K-
GSM437227	P-	R-	K-
GSM437228	P-	R-	K-
GSM437229	P-	R+	K+
GSM437230	P-	R-	K-
GSM437231	P-	R+	K-
GSM437232	P-	R-	K-
GSM437233	P-	R+	K-
GSM437234	P+	R+	K-
GSM437235	P+	R+	K-
GSM437236	P+	R-	K-
GSM437237	P+	R-	K-
GSM437238	P+	R-	K-
GSM437239	P+	R+	K+
GSM437240	P+	R-	K-
GSM437241	P-	R-	K-
GSM437242	P+	R-	K+
GSM437243	P+	R+	K-
GSM437244	P+	R-	K-
GSM437245	P+	R+	K+
GSM437246	P+	R-	K-
GSM437247	P+	R-	K-
GSM437248	P+	R-	K-
GSM437249	P+	R-	K-
GSM437250	P-	R+	K-
GSM437251	P-	R+	K-
GSM437252	P-	R-	K-
GSM437253	P+	R-	K-
GSM437254	P+	R+	K-
GSM437255	P-	R-	K-
GSM437256	P+	R-	K+
GSM437257	P+	R+	K-
GSM437258	P-	R-	K-
GSM437259	P-	R-	K-
GSM437260	P-	R-	K-
GSM437261	P-	R-	K-
GSM437262	P-	R-	K-
GSM437263	P-	R+	K-
GSM437264	P+	R-	K-
GSM437265	P+	R+	K-
GSM437266	P-	R-	K-
GSM437267	P+	R-	K-
GSM437268	P+	R-	K-
GSM437269	P+	R-	K-
GSM523242	P-	R+	K-
GSM523243	P-	R-	K-
GSM523244	P+	R-	K-
GSM523245	P-	R-	K-
GSM523246	P-	R-	K-
GSM523247	P+	R-	K-
GSM523248	P+	R-	K-
GSM523249	P+	R-	K-
GSM523250	P+	R-	K-
GSM523251	P+	R-	K-
GSM523252	P+	R-	K-
GSM523253	P+	R-	K+
GSM523254	P+	R-	K-
GSM523255	P-	R-	K-
GSM523256	P+	R-	K-
GSM523257	P+	R-	K-
GSM523258	P+	R-	K-
GSM523259	P+	R-	K-
GSM523260	P-	R-	K-
GSM523261	P+	R-	K-
GSM523262	P+	R-	K-
GSM523263	P+	R-	K-
GSM523264	P-	R-	K-
GSM523265	P-	R-	K-
GSM523266	P+	R-	K-
GSM523267	P-	R-	K-
GSM523268	P-	R-	K-
GSM523269	P-	R-	K-
GSM523270	P-	R-	K-
GSM523271	P-	R-	K-
GSM523272	P-	R-	K-
GSM523273	P-	R+	K-
GSM523274	P-	R+	K-
GSM523275	P+	R-	K-
GSM523276	P-	R-	K-
GSM523277	P+	R-	K-
GSM523278	P+	R-	K-
GSM523279	P+	R-	K-
GSM523280	P-	R-	K-
GSM523281	P+	R-	K-
GSM523282	P+	R+	K-
GSM523283	P-	R+	K+
GSM523284	P-	R+	K+
GSM523285	P+	R+	K+
GSM523286	P-	R-	K-
GSM523287	P+	R+	K-
GSM523288	P+	R-	K-
GSM523289	P-	R+	K-
GSM523290	P-	R+	K-
GSM523291	P-	R+	K-
GSM523292	P+	R+	K-
GSM523293	P-	R+	K-
GSM523294	P+	R+	K-
GSM523295	P+	R-	K-
GSM523296	P-	R+	K-
GSM523297	P-	R-	K-
GSM523298	P+	R-	K-
GSM523299	P-	R+	K-
GSM523300	P+	R+	K-
GSM523301	P+	R+	K-
GSM523302	P+	R-	K-
GSM523303	P-	R+	K-
GSM523304	P-	R+	K-
GSM523305	P+	R+	K-
GSM523306	P+	R+	K-
GSM523307	P+	R+	K-
GSM523308	P+	R-	K-
GSM523309	P-	R-	K+
GSM523310	P-	R+	K-
GSM523311	P-	R+	K-
GSM523312	P-	R+	K-
GSM523313	P+	R-	K+
GSM523314	P-	R+	K-
GSM523315	P+	R+	K+
GSM523316	P-	R+	K-
GSM523317	P+	R+	K-
GSM523318	P+	R+	K+
GSM523319	P-	R+	K-
GSM523320	P-	R+	K-
GSM523321	P+	R+	K-
GSM523322	P+	R-	K-
GSM523323	P+	R+	K-
GSM523324	P-	R+	K-
GSM523325	P+	R+	K+
GSM523326	P+	R-	K+
GSM523327	P-	R+	K-
GSM523328	P+	R-	K-
GSM523329	P+	R-	K+
GSM523330	P-	R+	K-
GSM523331	P+	R+	K-
GSM523332	P-	R+	K+
GSM523333	P+	R-	K+
GSM523334	P-	R-	K-
GSM523335	P+	R-	K+
GSM523336	P+	R+	K-
GSM523337	P+	R-	K+
GSM523338	P-	R+	K-
GSM523339	P+	R+	K-
GSM523340	P+	R-	K-
GSM523341	P+	R-	K+
GSM523342	P-	R-	K-
GSM523343	P+	R+	K-
GSM523344	P+	R+	K+
GSM523345	P+	R+	K-
GSM523346	P+	R+	K-
GSM523347	P-	R-	K-
GSM523348	P+	R-	K+
GSM523349	P-	R+	K-
GSM523350	P-	R+	K+
GSM523351	P+	R+	K-
GSM523352	P+	R+	K-
GSM523353	P-	R-	K-
GSM523354	P+	R+	K-
GSM523355	P-	R+	K-
GSM523356	P-	R-	K-
GSM523357	P+	R+	K+
GSM523358	P-	R-	K-
GSM523359	P+	R+	K+
GSM523360	P-	R+	K-
GSM523361	P-	R-	K-
GSM523362	P+	R-	K+
GSM523363	P+	R+	K-
GSM523364	P-	R+	K-
GSM523365	P-	R+	K-
GSM523366	P-	R+	K-
GSM523367	P+	R+	K-
GSM523368	P+	R+	K-
GSM523369	P-	R+	K-
GSM523370	P-	R+	K-
GSM523371	P+	R-	K-
GSM523372	P+	R-	K-
GSM523373	P-	R+	K-
GSM523374	P+	R+	K+
GSM523375	P+	R-	K-
GSM523376	P-	R-	K-
GSM523377	P-	R+	K-
GSM523378	P+	R+	K-
GSM523379	P+	R+	K-
GSM523380	P+	R-	K+
GSM523381	P+	R+	K+
GSM523382	P+	R+	K-
GSM523383	P-	R+	K-
GSM523384	P+	R+	K-
GSM523385	P-	R+	K-
GSM523386	P+	R-	K-
GSM102429	P+	R+	K-
GSM102431	P+	R-	K-
GSM102436	P-	R+	K-
GSM102460	P-	R-	K-
GSM102472	P-	R-	K-
GSM102485	P-	R+	K-
GSM102493	P-	R-	K-
GSM102497	P-	R+	K-
GSM102501	P-	R-	K-
GSM102513	P+	R-	K-
GSM102516	P-	R+	K+
GSM102518	P-	R-	K+
GSM102519	P-	R-	K-
GSM102521	P-	R+	K+
GSM102524	P-	R+	K-
GSM102533	P-	R-	K-
GSM102540	P+	R-	K-
GSM102549	P-	R-	K-
GSM102550	P+	R+	K-
GSM102551	P+	R+	K-
GSM102559	P-	R-	K-
GSM102561	P+	R+	K-
GSM102568	P-	R+	K-
GSM102572	P-	R-	K-
GSM102574	P-	R-	K-
GSM102577	P+	R-	K-
GSM102579	P+	R-	K-
GSM102581	P+	R+	K-
GSM117635	P+	R-	K+
GSM117642	P+	R+	K-
GSM117649	P-	R+	K-
GSM117656	P+	R-	K-
GSM117662	P+	R-	K-
GSM117664	P-	R-	K+
GSM117672	P-	R-	K-
GSM117673	P-	R-	K+
GSM117676	P-	R-	K-
GSM117678	P+	R+	K+
GSM117681	P+	R+	K+
GSM117709	P+	R+	K-
GSM117720	P+	R-	K-
GSM117728	P-	R-	K-
GSM117738	P-	R+	K-
GSM117742	P-	R-	K-
GSM117746	P+	R+	K+
GSM117747	P-	R-	K-
GSM117752	P-	R-	K-
GSM117760	P-	R+	K-
GSM117775	P-	R-	K-
GSM137922	P-	R-	K-
GSM137926	P-	R+	K-
GSM137929	P-	R+	K+
GSM137942	P-	R-	K+
GSM137947	P+	R+	K-
GSM137949	P-	R-	K+
GSM137967	P+	R-	K-
GSM137972	P-	R-	K+
GSM137993	P-	R-	K+
GSM137997	P-	R-	K-
GSM137998	P-	R-	K+
GSM138005	P-	R+	K-
GSM138007	P+	R-	K-
GSM138015	P-	R+	K-
GSM138018	P-	R+	K-
GSM138022	P+	R-	K-
GSM138032	P-	R-	K+
GSM138036	P-	R-	K+
GSM138037	P-	R-	K+
GSM138042	P-	R+	K+
GSM138044	P+	R+	K-
GSM138048	P+	R-	K-
GSM138050	P+	R-	K-
GSM138052	P+	R-	K-
GSM152573	P+	R-	K-
GSM152579	P+	R-	K+
GSM152582	P-	R+	K-
GSM152591	P+	R-	K-
GSM152602	P+	R-	K-
GSM152610	P-	R+	K-
GSM152613	P-	R+	K-
GSM152614	P+	R-	K-
GSM152632	P-	R+	K-
GSM152638	P+	R+	K-
GSM152658	P+	R-	K-
GSM152664	P+	R-	K-
GSM152666	P-	R-	K+
GSM152684	P-	R+	K-
GSM152692	P-	R-	K-
GSM152695	P+	R-	K-
GSM152714	P-	R-	K-
GSM152720	P+	R-	K-
GSM152725	P-	R-	K-
GSM152730	P-	R+	K-
GSM152762	P-	R-	K-
GSM152780	P+	R-	K-
GSM152790	P-	R+	K-
GSM152799	P-	R-	K-
GSM179778	P-	R+	K-
GSM179793	P+	R+	K-
GSM179795	P+	R-	K-
GSM179803	P-	R+	K-
GSM179804	P+	R-	K-
GSM179805	P+	R+	K-
GSM179816	P+	R+	K-
GSM179820	P-	R-	K-
GSM179831	P-	R+	K-
GSM179838	P+	R-	K-
GSM179839	P+	R-	K-
GSM179844	P+	R+	K-
GSM179859	P+	R-	K-
GSM179860	P+	R-	K-
GSM179867	P-	R-	K-
GSM179868	P-	R-	K-
GSM179880	P+	R+	K-
GSM179882	P+	R-	K-
GSM179887	P+	R-	K-
GSM179888	P-	R-	K-
GSM179889	P+	R-	K-
GSM179897	P+	R-	K-
GSM179899	P+	R-	K-
GSM179908	P+	R+	K-
GSM179913	P-	R+	K-
GSM179922	P-	R+	K-
GSM179924	P-	R+	K-
GSM179925	P-	R-	K-
GSM179928	P+	R+	K+
GSM179930	P-	R+	K-
GSM179937	P+	R-	K+
GSM179948	P+	R-	K+
GSM203625	P+	R+	K-
GSM203627	P-	R-	K-
GSM203640	P+	R-	K-
GSM203642	P+	R+	K-
GSM203645	P+	R-	K-
GSM203653	P+	R+	K-
GSM203657	P+	R-	K+
GSM203667	P+	R-	K+
GSM203673	P+	R-	K-
GSM203674	P+	R-	K-
GSM203684	P-	R+	K-
GSM203687	P+	R-	K-
GSM203688	P+	R+	K+
GSM203691	P+	R-	K-
GSM203700	P+	R-	K-
GSM203702	P+	R+	K-
GSM203705	P+	R+	K+
GSM203723	P-	R-	K+
GSM203724	P-	R+	K-
GSM203728	P+	R+	K-
GSM203731	P+	R-	K-
GSM203733	P+	R-	K-
GSM203743	P+	R+	K-
GSM203755	P+	R+	K-
GSM203763	P+	R+	K-
GSM203782	P+	R+	K-
GSM203800	P-	R-	K-
GSM231868	P-	R-	K+
GSM231875	P-	R+	K-
GSM231879	P+	R-	K-
GSM231904	P+	R-	K-
GSM231905	P+	R+	K-
GSM231908	P-	R+	K-
GSM231915	P+	R-	K-
GSM231921	P-	R+	K+
GSM231928	P+	R-	K-
GSM231936	P-	R-	K-
GSM231939	P-	R-	K-
GSM231953	P-	R-	K-
GSM231955	P-	R+	K-
GSM231956	P+	R+	K-
GSM231958	P+	R+	K-
GSM231959	P+	R-	K-
GSM231961	P+	R-	K-
GSM231964	P-	R-	K-
GSM231971	P-	R-	K-
GSM231988	P+	R+	K-
GSM277680	P+	R+	K-
GSM277689	P+	R-	K-
GSM277690	P+	R-	K-
GSM277728	P+	R+	K-
GSM277731	P+	R+	K+
GSM301656	P+	R+	K-
GSM325805	P+	R-	K-
GSM325806	P+	R-	K-
GSM325829	P-	R+	K-
GSM325840	P-	R+	K-
GSM325841	P+	R+	K-
GSM353883	P-	R+	K-
GSM353890	P+	R-	K-
GSM353895	P-	R+	K-
GSM353900	P-	R-	K-
GSM353901	P+	R-	K-
GSM353939	P+	R+	K-
GSM38055	P+	R+	K-
GSM38061	P+	R+	K-
GSM38074	P+	R+	K-
GSM38075	P+	R+	K-
GSM38077	P+	R+	K-
GSM38078	P-	R+	K-
GSM38089	P+	R+	K-
GSM38098	P+	R+	K-
GSM38105	P+	R+	K-
GSM38107	P-	R+	K-
GSM46823	P+	R-	K-
GSM46832	P+	R-	K+
GSM46841	P+	R+	K-
GSM46845	P+	R+	K-
GSM46857	P+	R+	K-
GSM46861	P+	R+	K-
GSM46864	P+	R-	K-
GSM46865	P+	R+	K-
GSM46877	P+	R+	K-
GSM46878	P+	R+	K-
GSM46887	P+	R+	K-
GSM46895	P-	R+	K-
GSM46899	P+	R-	K-
GSM46915	P+	R+	K-
GSM46921	P+	R+	K-
GSM46924	P+	R-	K-
GSM46930	P-	R+	K-
GSM46931	P+	R-	K-
GSM46940	P+	R-	K-
GSM46956	P+	R+	K-
GSM46967	P-	R+	K-
GSM53045	P-	R-	K-
GSM53047	P+	R-	K-
GSM53051	P-	R-	K-
GSM53055	P-	R-	K-
GSM53070	P-	R-	K-
GSM53073	P-	R+	K+
GSM53083	P+	R-	K+
GSM53106	P+	R-	K+
GSM53111	P-	R-	K-
GSM53113	P-	R-	K-
GSM53126	P-	R+	K-
GSM53135	P-	R-	K+
GSM53142	P-	R+	K+
GSM53146	P-	R+	K-
GSM53148	P-	R-	K+
GSM53153	P-	R-	K-
GSM53156	P-	R-	K-
GSM53169	P+	R-	K-
GSM53178	P-	R+	K-
GSM76490	P-	R-	K-
GSM76501	P+	R-	K-
GSM76512	P-	R+	K+
GSM76519	P+	R-	K-
GSM76520	P+	R+	K-
GSM76522	P-	R-	K-
GSM76524	P-	R+	K+
GSM76526	P+	R-	K-
GSM76529	P-	R-	K-
GSM76530	P+	R-	K-
GSM76531	P-	R+	K+
GSM76548	P+	R+	K-
GSM76555	P-	R-	K-
GSM76573	P-	R-	K-
GSM76576	P-	R-	K-
GSM76583	P+	R-	K+
GSM76598	P-	R-	K-
GSM76605	P-	R-	K+
GSM76607	P-	R-	K-
GSM76608	P+	R-	K-
GSM76610	P+	R-	K-
GSM76611	P-	R+	K+
GSM76615	P-	R+	K-
GSM76617	P+	R+	K-
GSM76618	P+	R-	K+
GSM76629	P-	R-	K-
GSM76639	P-	R+	K-
GSM88945	P-	R-	K-
GSM88963	P+	R+	K-
GSM88965	P-	R-	K-
GSM88968	P+	R+	K-
GSM88994	P+	R-	K+
GSM88999	P+	R-	K-
GSM89002	P-	R+	K-
GSM89004	P+	R-	K-
GSM89007	P+	R-	K-
GSM89026	P+	R-	K-
GSM89037	P+	R-	K+
GSM89040	P-	R+	K-
GSM89044	P-	R+	K-
GSM89047	P+	R-	K-
GSM89049	P-	R-	K+
GSM89052	P+	R-	K-
GSM89053	P+	R-	K-
GSM89061	P+	R-	K-
GSM89062	P+	R+	K-
GSM89069	P+	R-	K-
GSM89090	P+	R+	K-
GSM89098	P+	R-	K-
GSM89103	P-	R+	K+
GSM588828	P+	R-	K-
GSM588829	P+	R-	K-
GSM588830	P+	R-	K-
GSM588831	P+	R-	K+
GSM588832	P+	R-	K-
GSM588833	P+	R-	K-
GSM588834	P-	R+	K-
GSM588835	P+	R-	K-
GSM588836	P+	R+	K+
GSM588837	P+	R-	K-
GSM588838	P+	R+	K-
GSM588839	P+	R+	K-
GSM588840	P+	R-	K+
GSM588841	P+	R-	K+
GSM588842	P+	R-	K+
GSM588843	P+	R-	K+
GSM588844	P+	R-	K-
GSM588845	P+	R-	K-
GSM588846	P-	R-	K-
GSM588847	P-	R+	K+
GSM588848	P+	R-	K-
GSM588849	P+	R-	K+
GSM588850	P+	R-	K-
GSM588851	P+	R+	K-
GSM588852	P+	R+	K-
GSM588853	P+	R-	K-
GSM588854	P+	R+	K+
GSM588855	P+	R+	K-
GSM588856	P-	R+	K+
GSM588857	P-	R-	K+
GSM588858	P-	R-	K+
GSM588859	P+	R-	K+
GSM588860	P-	R-	K+
GSM588861	P+	R-	K+
GSM588862	P+	R+	K-
GSM588863	P-	R+	K-
GSM588864	P+	R-	K-
GSM588865	P-	R+	K-
GSM588866	P-	R+	K-
GSM588867	P-	R-	K-
GSM588868	P-	R+	K-
GSM588869	P-	R+	K-
GSM588870	P-	R+	K-
GSM588871	P+	R+	K-
GSM588872	P+	R-	K-
GSM588873	P+	R-	K-
GSM588874	P+	R+	K-
GSM588875	P+	R+	K-
GSM588876	P-	R+	K-
GSM588877	P-	R+	K-
GSM588878	P-	R+	K-
GSM588879	P-	R+	K-
GSM588880	P-	R+	K-
GSM588881	P-	R+	K-
GSM588882	P-	R-	K-
GSM588883	P-	R+	K-
GSM588884	P-	R+	K-
GSM588885	P-	R+	K-
GSM588886	P-	R-	K-
GSM820048	P+	R+	K-
GSM820049	P+	R-	K-
GSM820050	P+	R+	K-
GSM820051	P+	R+	K-
GSM820052	P+	R-	K-
GSM820053	P+	R+	K-
GSM820054	P+	R+	K-
GSM820055	P+	R+	K-
GSM820056	P+	R+	K-
GSM820057	P-	R+	K-
GSM820058	P-	R-	K-
GSM820059	P+	R+	K-
GSM820060	P+	R+	K-
GSM820061	P-	R+	K-
GSM820062	P+	R-	K-
GSM820063	P+	R-	K-
GSM820064	P+	R-	K-
GSM820065	P+	R+	K-
GSM820066	P-	R-	K-
GSM820067	P+	R+	K-
GSM820068	P+	R-	K-
GSM820069	P-	R-	K-
GSM820070	P+	R-	K-
GSM820071	P+	R+	K+
GSM820072	P-	R+	K-
GSM820073	P-	R-	K-
GSM820074	P+	R+	K-
GSM820075	P+	R-	K-
GSM820076	P-	R+	K-
GSM820077	P-	R+	K-
GSM820078	P+	R-	K-
GSM820079	P-	R-	K-
GSM820080	P+	R-	K-
GSM820081	P+	R+	K+
GSM820082	P+	R-	K+
GSM820083	P-	R+	K-
GSM820084	P-	R-	K-
GSM820085	P-	R+	K-
GSM820086	P-	R-	K-
GSM820087	P-	R-	K-
GSM820088	P-	R+	K-
GSM820089	P-	R-	K-
GSM820090	P-	R+	K-
GSM820091	P-	R+	K+
GSM820092	P-	R+	K-
GSM820093	P-	R-	K-
GSM820094	P-	R+	K-
GSM820095	P-	R-	K-
GSM820096	P-	R+	K+
GSM820097	P-	R+	K-
GSM820098	P+	R-	K-
GSM820099	P-	R-	K-
GSM820100	P-	R-	K-
GSM820101	P+	R-	K-
GSM820102	P-	R+	K+
GSM820103	P-	R-	K-
GSM820104	P-	R+	K-
GSM820105	P+	R-	K-
GSM820106	P-	R-	K-
GSM820107	P-	R+	K-
GSM820108	P-	R-	K-
GSM820109	P-	R+	K-
GSM820110	P-	R-	K-
GSM820111	P-	R-	K-
GSM820112	P-	R+	K-
GSM820113	P-	R-	K-
GSM820114	P-	R+	K-
GSM820115	P+	R-	K-
GSM820116	P-	R-	K-
GSM820117	P-	R+	K-
GSM820118	P+	R-	K-
GSM820119	P-	R+	K-
GSM820120	P-	R-	K-
GSM820121	P+	R+	K-
GSM820122	P+	R+	K-
GSM820123	P-	R+	K-
GSM820124	P+	R+	K-
GSM820125	P+	R-	K-
GSM820126	P+	R-	K-
GSM820127	P+	R+	K+
GSM820128	P+	R-	K+
GSM820129	P-	R+	K-
GSM820130	P-	R+	K-
GSM820131	P+	R+	K-
GSM820132	P+	R-	K-
GSM820133	P+	R-	K-
GSM820134	P+	R-	K-
GSM820135	P+	R+	K-
GSM820136	P-	R+	K-
GSM820137	P+	R-	K-
GSM929494	P+	R-	K-
GSM929495	P-	R-	K-
GSM929496	P+	R-	K-
GSM929497	P-	R-	K-
GSM929498	P+	R-	K-
GSM929499	P-	R+	K+
GSM929500	P+	R-	K+
GSM929501	P-	R+	K-
GSM929502	P+	R-	K+
GSM929503	P-	R+	K-
GSM929504	P-	R+	K-
GSM929505	P-	R+	K-
GSM929506	P+	R-	K-
GSM929507	P-	R+	K-
GSM929508	P-	R+	K-
GSM929509	P-	R+	K-
GSM929510	P+	R-	K-
GSM929511	P+	R+	K+
GSM929512	P-	R-	K-
GSM929513	P-	R+	K-
GSM929514	P+	R-	K-
GSM929515	P+	R-	K-
GSM929516	P-	R-	K-
GSM929517	P-	R-	K-
GSM929518	P-	R-	K-
GSM929519	P+	R-	K-
GSM929520	P+	R-	K-
GSM929521	P+	R+	K+
GSM929522	P-	R-	K-
GSM929523	P+	R+	K-
GSM929524	P+	R-	K-
GSM929525	P-	R-	K-
GSM929526	P+	R-	K-
GSM929527	P-	R-	K+
GSM929528	P+	R-	K-
GSM929529	P-	R-	K-
GSM929530	P-	R+	K-
GSM929531	P-	R+	K-
GSM929532	P+	R-	K-
GSM929533	P+	R-	K-
GSM929534	P+	R-	K-
GSM929535	P+	R-	K-
GSM929536	P+	R-	K-
GSM929537	P+	R-	K-
GSM929538	P+	R-	K-
GSM929539	P-	R+	K-
GSM929540	P+	R-	K-
GSM929541	P-	R-	K-
GSM929542	P+	R-	K-
GSM929543	P+	R-	K-
GSM929544	P+	R+	K-
GSM929545	P+	R-	K-
GSM929546	P+	R-	K-
GSM929547	P+	R-	K-
GSM929548	P-	R+	K-
GSM929549	P-	R+	K-
GSM929550	P+	R-	K-
GSM929551	P+	R-	K-
GSM929552	P+	R+	K-
GSM929553	P-	R+	K-
GSM929554	P+	R+	K+
GSM929555	P+	R+	K-
GSM929556	P+	R-	K-
GSM929557	P+	R-	K+
GSM929558	P+	R-	K-
GSM929559	P-	R+	K-
GSM929560	P+	R-	K-
GSM929561	P+	R-	K-
GSM929562	P-	R+	K-
GSM929563	P+	R-	K+
GSM929564	P-	R-	K-
GSM929565	P-	R-	K-
GSM929566	P+	R-	K-
GSM929567	P-	R-	K-
GSM929568	P-	R-	K-
GSM929569	P-	R-	K-
GSM929570	P+	R-	K-
GSM929571	P-	R-	K+
GSM929572	P-	R+	K-
GSM929573	P-	R+	K-
GSM929574	P-	R-	K-
GSM929575	P-	R+	K-
GSM929576	P-	R-	K+
GSM929577	P-	R-	K-
GSM929578	P-	R+	K-
GSM929579	P+	R-	K-
GSM929580	P+	R-	K-
GSM929581	P+	R-	K-
GSM929582	P-	R+	K-
GSM929583	P+	R-	K-
GSM929584	P+	R-	K-
GSM929585	P-	R-	K-
GSM929586	P+	R-	K-
GSM929587	P+	R-	K-
GSM929588	P+	R-	K-
GSM929589	P+	R-	K-
GSM929590	P-	R+	K+
GSM929591	P-	R+	K-
GSM929592	P-	R+	K+
GSM929593	P-	R+	K-
GSM929594	P-	R+	K-
GSM929595	P+	R-	K-
GSM929596	P+	R-	K-
GSM929597	P-	R-	K-
GSM929598	P+	R+	K-
GSM929599	P+	R+	K-
GSM929600	P-	R+	K-
GSM929601	P-	R+	K-
GSM929602	P+	R-	K-
GSM929603	P-	R+	K+
GSM929604	P+	R+	K-
GSM929605	P+	R-	K-
GSM929606	P-	R+	K+
GSM929607	P+	R+	K+
GSM929608	P+	R-	K-
GSM929609	P+	R+	K+
GSM929610	P-	R-	K-
GSM929611	P+	R+	K-
GSM929612	P+	R-	K-
GSM929613	P+	R-	K-
GSM929614	P+	R+	K-
GSM929615	P+	R-	K-
GSM929616	P+	R+	K+
GSM929617	P-	R+	K-
GSM929618	P+	R-	K+
GSM929619	P+	R+	K-
GSM929620	P-	R+	K-
GSM929621	P+	R+	K+
GSM929622	P-	R+	K-
GSM929623	P-	R+	K-
GSM971957	P+	R+	K+
GSM971958	P+	R+	K-
GSM971959	P+	R-	K+
GSM971960	P+	R-	K-
GSM971961	P-	R+	K-
GSM971962	P-	R+	K-
GSM971963	P+	R+	K-
GSM971964	P+	R-	K-
GSM971965	P-	R+	K-
GSM971966	P+	R-	K-
GSM971967	P+	R-	K-
GSM971968	P+	R+	K-
GSM971969	P+	R-	K-
GSM971970	P+	R-	K+
GSM971971	P+	R-	K-
GSM971972	P+	R-	K+
GSM971973	P+	R-	K-
GSM971974	P-	R+	K-
GSM971975	P+	R-	K-
GSM971976	P+	R-	K-
GSM971977	P-	R+	K-
GSM971978	P+	R-	K-
GSM971979	P+	R+	K+
GSM971980	P-	R+	K-
GSM971981	P+	R-	K-
GSM971982	P+	R+	K-
GSM971983	P+	R+	K-
GSM971984	P+	R-	K-
GSM971985	P-	R-	K-
GSM971986	P-	R+	K-
GSM971987	P-	R+	K-
GSM971988	P-	R-	K+
GSM971989	P-	R-	K-
GSM971990	P+	R-	K-
GSM971991	P-	R-	K-
GSM971992	P+	R-	K-
GSM971993	P+	R-	K-
GSM971994	P+	R-	K+
GSM971995	P-	R-	K-
GSM971996	P-	R+	K+
GSM971997	P+	R-	K-
GSM971998	P-	R+	K-
GSM971999	P+	R+	K-
GSM972000	P-	R-	K-
GSM972001	P+	R-	K-
GSM972002	P+	R-	K+
GSM972003	P-	R-	K-
GSM972004	P-	R-	K-
GSM972005	P-	R-	K-
GSM972006	P-	R+	K-
GSM972007	P-	R+	K+
GSM972008	P+	R+	K+
GSM972009	P-	R+	K-
GSM972010	P+	R+	K-
GSM972011	P-	R+	K-
GSM972012	P-	R-	K-
GSM972013	P+	R-	K-
GSM972014	P+	R-	K-
GSM972015	P+	R-	K+
GSM972016	P+	R+	K-
GSM972017	P-	R-	K-
GSM972018	P-	R+	K-
GSM972019	P-	R+	K-
GSM972020	P+	R+	K-
GSM972021	P+	R-	K-
GSM972022	P-	R-	K-
GSM972023	P+	R+	K-
GSM972024	P+	R-	K-
GSM972025	P-	R-	K-
GSM972026	P+	R+	K-
GSM972027	P-	R-	K-
GSM972028	P-	R+	K-
GSM972029	P-	R+	K-
GSM972030	P-	R+	K-
GSM972031	P-	R-	K-
GSM972032	P+	R-	K-
GSM972033	P-	R-	K-
GSM972034	P-	R-	K-
GSM972035	P+	R-	K-
GSM972036	P-	R-	K+
GSM972037	P+	R-	K-
GSM972038	P+	R-	K-
GSM972039	P-	R+	K-
GSM972040	P+	R-	K-
GSM972041	P-	R-	K-
GSM972042	P+	R-	K-
GSM972043	P+	R-	K-
GSM972044	P+	R-	K-
GSM972045	P+	R-	K-
GSM972046	P-	R+	K-
GSM972047	P+	R-	K-
GSM972048	P+	R-	K-
GSM972049	P+	R-	K+
GSM972050	P-	R-	K-
GSM972051	P-	R+	K-
GSM972052	P+	R-	K-
GSM972053	P+	R-	K-
GSM972054	P-	R+	K-
GSM972055	P-	R+	K+
GSM972056	P+	R-	K+
GSM972057	P-	R-	K-
GSM972058	P+	R+	K+
GSM972059	P-	R+	K+
GSM972060	P+	R-	K-
GSM972061	P-	R-	K-
GSM972062	P+	R-	K-
GSM972063	P+	R+	K-
GSM972064	P-	R+	K-
GSM972065	P+	R+	K-
GSM972066	P+	R-	K-
GSM972067	P+	R+	K-
GSM972068	P-	R+	K-
GSM972069	P+	R-	K-
GSM972070	P-	R+	K-
GSM972071	P+	R-	K-
GSM972072	P+	R+	K-
GSM972073	P+	R+	K+
GSM972074	P-	R-	K-
GSM972075	P+	R-	K-
GSM972076	P+	R+	K-
GSM972077	P-	R+	K+
GSM972078	P+	R+	K+
GSM972079	P-	R+	K+
GSM972080	P+	R+	K+
GSM972081	P+	R-	K-
GSM972082	P-	R+	K-
GSM972083	P-	R+	K-
GSM972084	P-	R+	K-
GSM972085	P+	R+	K-
GSM972086	P+	R-	K-
GSM972087	P+	R-	K-
GSM972088	P-	R+	K-
GSM972089	P-	R+	K-
GSM972090	P+	R-	K-
GSM972091	P+	R-	K-
GSM972092	P+	R+	K-
GSM972093	P-	R+	K-
GSM972094	P+	R+	K-
GSM972095	P+	R+	K-
GSM972096	P-	R-	K-
GSM972097	P-	R+	K-
GSM972098	P-	R-	K-
GSM972099	P+	R-	K-
GSM972100	P-	R-	K-
GSM972101	P-	R-	K-
GSM972102	P-	R+	K-
GSM972103	P+	R+	K+
GSM972104	P-	R+	K-
GSM972105	P-	R-	K-
GSM972106	P+	R-	K-
GSM972107	P-	R+	K-
GSM972108	P+	R-	K-
GSM972109	P+	R-	K-
GSM972110	P-	R-	K-
GSM972111	P-	R-	K-
GSM972112	P-	R+	K-
GSM972113	P-	R+	K-
GSM972114	P+	R-	K-
GSM972115	P-	R-	K-
GSM972116	P-	R+	K-
GSM972117	P-	R+	K-
GSM972118	P+	R-	K-
GSM972119	P+	R-	K-
GSM972120	P+	R+	K+
GSM972121	P-	R-	K-
GSM972122	P+	R-	K-
GSM972123	P+	R-	K-
GSM972124	P-	R+	K-
GSM972125	P-	R+	K-
GSM972126	P+	R-	K-
GSM972127	P-	R+	K-
GSM972128	P+	R+	K+
GSM972129	P+	R-	K-
GSM972130	P-	R-	K-
GSM972131	P-	R+	K-
GSM972132	P+	R+	K-
GSM972133	P-	R+	K-
GSM972134	P+	R+	K-
GSM972135	P+	R-	K-
GSM972136	P+	R-	K-
GSM972137	P+	R-	K-
GSM972138	P+	R-	K-
GSM972139	P-	R-	K-
GSM972140	P-	R+	K-
GSM972141	P+	R+	K-
GSM972142	P+	R-	K-
GSM972143	P+	R-	K-
GSM972144	P-	R-	K-
GSM972145	P-	R-	K-
GSM972146	P+	R+	K-
GSM972147	P+	R-	K-
GSM972148	P+	R-	K-
GSM972149	P-	R-	K-
GSM972150	P-	R-	K-
GSM972151	P+	R-	K-
GSM972152	P+	R-	K-
GSM972153	P+	R-	K-
GSM972154	P+	R-	K-
GSM972155	P+	R-	K-
GSM972156	P+	R-	K-
GSM972157	P+	R-	K-
GSM972158	P-	R+	K-
GSM972159	P+	R-	K+
GSM972160	P+	R-	K-
GSM972161	P+	R-	K-
GSM972162	P+	R+	K+
GSM972163	P-	R-	K-
GSM972164	P+	R+	K-
GSM972165	P+	R+	K-
GSM972166	P-	R-	K-
GSM972167	P+	R-	K-
GSM972168	P+	R+	K+
GSM972169	P+	R-	K-
GSM972170	P+	R-	K-
GSM972171	P+	R+	K-
GSM972172	P-	R-	K-
GSM972173	P-	R-	K-
GSM972174	P-	R-	K-
GSM972175	P-	R-	K-
GSM972176	P-	R+	K-
GSM972177	P-	R-	K-
GSM972178	P-	R-	K-
GSM972179	P-	R+	K-
GSM972180	P+	R-	K-
GSM972181	P-	R+	K-
GSM972182	P-	R-	K-
GSM972183	P-	R-	K-
GSM972184	P-	R+	K-
GSM972185	P-	R-	K-
GSM972186	P-	R+	K-
GSM972187	P+	R+	K-
GSM972188	P-	R-	K-
GSM972189	P+	R-	K+
GSM972190	P-	R-	K-
GSM972191	P+	R-	K-
GSM972192	P-	R+	K+
GSM972193	P-	R-	K-
GSM972194	P+	R-	K-
GSM972195	P+	R-	K-
GSM972196	P+	R-	K-
GSM972197	P+	R-	K-
GSM972198	P+	R-	K-
GSM972199	P+	R-	K-
GSM972200	P+	R-	K-
GSM972201	P-	R+	K-
GSM972202	P+	R-	K-
GSM972203	P+	R-	K-
GSM972204	P+	R+	K-
GSM972205	P+	R-	K-
GSM972206	P-	R+	K-
GSM972207	P+	R-	K-
GSM972208	P-	R+	K-
GSM972209	P+	R-	K-
GSM972210	P-	R-	K-
GSM972211	P-	R-	K-
GSM972212	P+	R-	K-
GSM972213	P+	R-	K-
GSM972214	P+	R-	K-
GSM972215	P+	R+	K-
GSM972216	P+	R-	K-
GSM972217	P+	R-	K-
GSM972218	P+	R-	K-
GSM972219	P+	R-	K-
GSM972220	P+	R+	K-
GSM972221	P+	R-	K-
GSM972222	P+	R-	K-
GSM972223	P+	R+	K-
GSM972224	P-	R+	K+
GSM972225	P+	R-	K-
GSM972226	P-	R+	K-
GSM972227	P+	R-	K-
GSM972228	P-	R-	K-
GSM972229	P+	R+	K-
GSM972230	P+	R-	K+
GSM972231	P-	R+	K-
GSM972232	P-	R+	K-
GSM972233	P+	R-	K+
GSM972234	P-	R+	K-
GSM972235	P+	R+	K-
GSM972236	P+	R-	K-
GSM972237	P+	R-	K+
GSM972238	P+	R+	K-
GSM972239	P+	R-	K-
GSM972240	P-	R+	K-
GSM972241	P+	R-	K-
GSM972242	P+	R+	K-
GSM972243	P-	R-	K-
GSM972244	P-	R-	K-
GSM972245	P-	R-	K+
GSM972246	P+	R-	K-
GSM972247	P-	R-	K-
GSM972248	P-	R-	K-
GSM972249	P+	R-	K-
GSM972250	P+	R-	K-
GSM972251	P-	R+	K-
GSM972252	P+	R+	K-
GSM972253	P-	R-	K-
GSM972254	P-	R+	K-
GSM972255	P+	R+	K-
GSM972256	P-	R-	K-
GSM972257	P-	R-	K-
GSM972258	P-	R-	K-
GSM972259	P-	R-	K-
GSM972260	P-	R+	K+
GSM972261	P+	R+	K-
GSM972262	P-	R+	K-
GSM972263	P+	R+	K-
GSM972264	P+	R-	K-
GSM972265	P+	R-	K+
GSM972266	P+	R-	K-
GSM972267	P-	R-	K-
GSM972268	P-	R-	K-
GSM972269	P-	R-	K-
GSM972270	P+	R-	K+
GSM972271	P-	R-	K-
GSM972272	P-	R-	K-
GSM972273	P-	R-	K-
GSM972274	P+	R+	K-
GSM972275	P+	R+	K-
GSM972276	P+	R-	K-
GSM972277	P+	R-	K-
GSM972278	P+	R-	K-
GSM972279	P+	R+	K+
GSM972280	P+	R+	K+
GSM972281	P+	R+	K-
GSM972282	P+	R-	K-
GSM972283	P+	R+	K+
GSM972284	P-	R-	K-
GSM972285	P-	R+	K+
GSM972286	P+	R+	K+
GSM972287	P+	R+	K+
GSM972288	P-	R-	K-
GSM972289	P+	R-	K-
GSM972290	P+	R+	K-
GSM972291	P+	R-	K-
GSM972292	P+	R+	K+
GSM972293	P-	R+	K+
GSM972294	P+	R+	K-
GSM972295	P-	R-	K-
GSM972296	P+	R-	K-
GSM972297	P-	R+	K-
GSM972298	P+	R-	K-
GSM972299	P-	R-	K-
GSM972300	P-	R-	K-
GSM972301	P-	R+	K-
GSM972302	P+	R-	K-
GSM972303	P+	R-	K-
GSM972304	P-	R-	K-
GSM972305	P-	R+	K-
GSM972306	P-	R-	K-
GSM972307	P-	R-	K-
GSM972308	P+	R-	K-
GSM972309	P+	R-	K-
GSM972310	P+	R+	K-
GSM972311	P-	R-	K-
GSM972312	P+	R-	K-
GSM972313	P+	R-	K-
GSM972314	P+	R-	K-
GSM972315	P-	R-	K-
GSM972316	P+	R-	K+
GSM972317	P+	R-	K-
GSM972318	P+	R-	K-
GSM972319	P+	R-	K-
GSM972320	P-	R-	K-
GSM972321	P+	R+	K-
GSM972322	P-	R+	K-
GSM972323	P+	R-	K-
GSM972324	P-	R-	K-
GSM972325	P+	R+	K+
GSM972326	P-	R-	K-
GSM972327	P-	R+	K-
GSM972328	P+	R-	K-
GSM972329	P-	R+	K-
GSM972330	P-	R+	K+
GSM972331	P+	R-	K-
GSM972332	P+	R+	K+
GSM972333	P+	R-	K-
GSM972334	P+	R+	K+
GSM972335	P+	R-	K-
GSM972336	P+	R-	K-
GSM972337	P-	R+	K-
GSM972338	P-	R-	K-
GSM972339	P+	R-	K-
GSM972340	P-	R-	K-
GSM972341	P+	R-	K-
GSM972342	P-	R+	K-
GSM972343	P+	R-	K-
GSM972344	P+	R-	K-
GSM972345	P-	R+	K-
GSM972346	P+	R-	K-
GSM972347	P+	R-	K-
GSM972348	P+	R-	K-
GSM972349	P-	R+	K-
GSM972350	P+	R-	K-
GSM972351	P-	R-	K-
GSM972352	P-	R+	K-
GSM972353	P+	R+	K-
GSM972354	P+	R-	K-
GSM972355	P-	R+	K+
GSM972356	P+	R-	K-
GSM972357	P-	R+	K-
GSM972358	P+	R-	K-
GSM972359	P-	R+	K-
GSM972360	P+	R+	K-
GSM972361	P+	R+	K-
GSM972362	P+	R-	K-
GSM972363	P+	R-	K+
GSM972364	P+	R-	K-
GSM972365	P-	R+	K-
GSM972366	P-	R+	K-
GSM972367	P-	R+	K-
GSM972368	P+	R-	K-
GSM972369	P-	R+	K+
GSM972370	P-	R-	K-
GSM972371	P+	R-	K-
GSM972372	P+	R+	K-
GSM972373	P-	R-	K-
GSM972374	P-	R-	K-
GSM972375	P-	R+	K-
GSM972376	P+	R+	K-
GSM972377	P-	R+	K+
GSM972378	P-	R+	K+
GSM972379	P-	R-	K-
GSM972380	P+	R+	K+
GSM972381	P-	R-	K-
GSM972382	P+	R-	K-
GSM972383	P-	R-	K-
GSM972384	P+	R-	K-
GSM972385	P-	R+	K-
GSM972386	P+	R-	K-
GSM972387	P+	R-	K+
GSM972388	P+	R-	K+
GSM972389	P+	R-	K-
GSM972390	P-	R-	K-
GSM972391	P-	R+	K+
GSM972392	P+	R-	K-
GSM972393	P+	R+	K-
GSM972394	P-	R+	K-
GSM972395	P+	R-	K-
GSM972396	P-	R-	K-
GSM972397	P+	R-	K-
GSM972398	P+	R-	K-
GSM972399	P+	R-	K-
GSM972400	P-	R+	K-
GSM972401	P-	R+	K-
GSM972402	P-	R+	K-
GSM972403	P+	R-	K+
GSM972404	P+	R+	K-
GSM972405	P-	R+	K+
GSM972406	P+	R+	K-
GSM972407	P+	R+	K+
GSM972408	P-	R+	K-
GSM972409	P-	R+	K-
GSM972410	P-	R+	K+
GSM972411	P+	R-	K-
GSM972412	P-	R-	K-
GSM972413	P-	R+	K-
GSM972414	P+	R-	K-
GSM972415	P+	R-	K-
GSM972416	P-	R-	K+
GSM972417	P+	R-	K-
GSM972418	P-	R-	K-
GSM972419	P+	R+	K+
GSM972420	P-	R+	K+
GSM972421	P-	R+	K-
GSM972422	P-	R+	K-
GSM972423	P-	R+	K-
GSM972424	P-	R-	K+
GSM972425	P-	R+	K-
GSM972426	P-	R+	K-
GSM972427	P-	R+	K+
GSM972428	P-	R+	K-
GSM972429	P-	R-	K-
GSM972430	P+	R+	K-
GSM972431	P+	R+	K+
GSM972432	P-	R+	K-
GSM972433	P-	R+	K-
GSM972434	P+	R-	K-
GSM972435	P-	R-	K-
GSM972436	P-	R-	K-
GSM972437	P-	R+	K+
GSM972438	P-	R+	K-
GSM972439	P-	R-	K-
GSM972440	P+	R+	K-
GSM972441	P-	R+	K-
GSM972442	P+	R-	K-
GSM972443	P+	R-	K+
GSM972444	P+	R+	K-
GSM972445	P+	R-	K-
GSM972446	P+	R+	K+
GSM972447	P+	R+	K-
GSM972448	P-	R-	K-
GSM972449	P+	R+	K-
GSM972450	P+	R-	K-
GSM972451	P+	R-	K-
GSM972452	P+	R+	K+
GSM972453	P-	R-	K-
GSM972454	P+	R-	K-
GSM972455	P-	R+	K+
GSM972456	P+	R-	K-
GSM972457	P-	R-	K-
GSM972458	P+	R+	K-
GSM972459	P-	R-	K-
GSM972460	P-	R-	K-
GSM972461	P+	R-	K-
GSM972462	P+	R-	K-
GSM972463	P-	R-	K-
GSM972464	P-	R+	K-
GSM972465	P+	R-	K+
GSM972466	P+	R-	K+
GSM972467	P-	R+	K-
GSM972468	P+	R-	K-
GSM972469	P-	R-	K-
GSM972470	P+	R+	K-
GSM972471	P+	R+	K-
GSM972472	P+	R-	K-
GSM972473	P+	R+	K+
GSM972474	P+	R+	K-
GSM972475	P-	R-	K-
GSM972476	P-	R+	K-
GSM972477	P+	R-	K-
GSM972478	P-	R-	K-
GSM972479	P-	R+	K-
GSM972480	P-	R-	K-
GSM972481	P+	R+	K-
GSM972482	P-	R+	K-
GSM972483	P+	R-	K-
GSM972484	P+	R+	K+
GSM972485	P-	R-	K+
GSM972486	P-	R+	K+
GSM972487	P-	R-	K-
GSM972488	P+	R+	K-
GSM972489	P-	R+	K-
GSM972490	P+	R-	K+
GSM972491	P+	R-	K-
GSM972492	P+	R-	K-
GSM972493	P+	R+	K-
GSM972494	P-	R+	K-
GSM972495	P-	R-	K-
GSM972496	P-	R-	K-
GSM972497	P+	R-	K-
GSM972498	P+	R-	K-
GSM972499	P+	R-	K-
GSM972500	P-	R+	K+
GSM972501	P-	R+	K-
GSM972502	P-	R-	K-
GSM972503	P-	R+	K-
GSM972504	P-	R+	K+
GSM972505	P-	R+	K+
GSM972506	P-	R+	K-
GSM972507	P+	R-	K-
GSM972508	P+	R-	K-
GSM972509	P+	R-	K-
GSM972510	P-	R-	K-
GSM972511	P+	R-	K-
GSM972512	P+	R-	K-
GSM972513	P+	R-	K-
GSM972514	P+	R-	K-
GSM972515	P+	R-	K-
GSM972516	P+	R-	K-
GSM972517	P+	R+	K-
GSM972518	P-	R+	K-
GSM972519	P-	R+	K+
GSM972520	P+	R-	K-
GSM972521	P+	R+	K-
GSM972522	P-	R+	K-
TCGA-F4-6461	P-	R+	K-
TCGA-A6-6653	P+	R+	K+
TCGA-A6-A56B	P+	R-	K-
TCGA-D5-6532	P+	R-	K-
TCGA-AD-6963	P+	R-	K-
TCGA-A6-6138	P-	R+	K-
TCGA-AA-3655	P+	R+	K-
TCGA-DM-A1D7	P+	R-	K-
TCGA-AY-6386	P+	R+	K+
TCGA-DM-A280	P+	R-	K+
TCGA-AD-6965	P+	R-	K-
TCGA-A6-4105	P+	R+	K-
TCGA-AD-A5EK	P+	R-	K-
TCGA-D5-5538	P-	R+	K-
TCGA-CM-4743	P+	R-	K-
TCGA-CM-6166	P+	R-	K-
TCGA-D5-6922	P-	R+	K-
TCGA-CM-5862	P+	R-	K-
TCGA-DM-A1D9	P+	R-	K-
TCGA-AZ-6605	P-	R+	K-
TCGA-CM-6161	P+	R+	K-
TCGA-DM-A0XF	P+	R-	K-
TCGA-D5-6924	P-	R+	K-
TCGA-G4-6626	P+	R-	K-
TCGA-CM-5860	P+	R+	K-
TCGA-DM-A28G	P-	R-	K-
TCGA-AA-A01Z	P+	R-	K-
TCGA-AZ-5407	P+	R-	K-
TCGA-AA-3495	P-	R-	K-
TCGA-AD-6548	P+	R+	K+
TCGA-D5-6529	P-	R+	K-
TCGA-CM-4747	P-	R-	K-
TCGA-AA-3697	P+	R-	K+
TCGA-G4-6303	P-	R+	K-
TCGA-DM-A0X9	P+	R-	K-
TCGA-F4-6857	P-	R+	K-
TCGA-DM-A282	P-	R-	K-
TCGA-CM-6680	P-	R+	K-
TCGA-CK-4947	P+	R+	K-
TCGA-CA-5796	P-	R-	K-
TCGA-D5-6540	P+	R+	K-
TCGA-NH-A50V	P-	R+	K-
TCGA-AA-3506	P-	R+	K-
TCGA-A6-2684	P-	R+	K-
TCGA-CM-6165	P-	R+	K-
TCGA-F4-6808	P+	R-	K-
TCGA-CM-6172	P+	R-	K-
TCGA-D5-6536	P-	R+	K-
TCGA-AA-3713	P+	R+	K-
TCGA-A6-A566	P-	R+	K-
TCGA-CM-6164	P-	R-	K-
TCGA-D5-6530	P-	R-	K-
TCGA-AA-3496	P-	R+	K-
TCGA-CK-4948	P+	R+	K-
TCGA-AY-5543	P+	R-	K+
TCGA-A6-6781	P-	R+	K-
TCGA-AD-A5EJ	P+	R-	K-
TCGA-DM-A28H	P+	R-	K-
TCGA-DM-A285	P+	R-	K-
TCGA-CA-5797	P+	R+	K-
TCGA-A6-5661	P+	R-	K+
TCGA-AA-3663	P+	R-	K-
TCGA-AZ-4313	P+	R-	K-
TCGA-DM-A0XD	P+	R-	K-
TCGA-G4-6586	P+	R-	K+
TCGA-AZ-4616	P+	R-	K-
TCGA-CM-5349	P-	R+	K-
TCGA-F4-6569	P-	R+	K-
TCGA-QG-A5YW	P-	R-	K-
TCGA-AZ-4323	P-	R+	K-
TCGA-AU-3779	P-	R+	K-
TCGA-CM-6168	P-	R+	K-
TCGA-G4-6321	P-	R+	K+
TCGA-DM-A28M	P+	R-	K-
TCGA-A6-5664	P-	R+	K-
TCGA-G4-6628	P+	R+	K-
TCGA-A6-5667	P+	R-	K-
TCGA-AZ-6599	P-	R-	K-
TCGA-QG-A5YV	P+	R-	K-
TCGA-A6-5656	P-	R-	K-
TCGA-AA-3511	P-	R+	K-
TCGA-AZ-6607	P-	R+	K-
TCGA-A6-6648	P+	R-	K-
TCGA-CM-5344	P-	R+	K-
TCGA-AZ-6606	P+	R-	K+
TCGA-AA-3660	P+	R-	K-
TCGA-CM-6163	P-	R+	K-
TCGA-AD-6901	P-	R+	K-
TCGA-AZ-6600	P-	R+	K+
TCGA-A6-5660	P-	R-	K-
TCGA-D5-5539	P-	R+	K-
TCGA-F4-6703	P-	R+	K-
TCGA-AZ-4684	P-	R+	K-
TCGA-D5-6927	P+	R+	K-
TCGA-QG-A5Z2	P-	R-	K+
TCGA-CM-5861	P+	R-	K-
TCGA-AD-5900	P+	R+	K+
TCGA-CK-5914	P+	R-	K-
TCGA-D5-6533	P+	R-	K-
TCGA-DM-A1D0	P+	R-	K-
TCGA-A6-A567	P-	R-	K-
TCGA-F4-6805	P-	R+	K-
TCGA-QG-A5YX	P+	R-	K+
TCGA-G4-6322	P+	R-	K-
TCGA-F4-6809	P-	R+	K-
TCGA-AZ-6608	P+	R-	K-
TCGA-CA-5255	P-	R-	K-
TCGA-CK-6746	P+	R-	K-
TCGA-CM-6170	P-	R+	K-
TCGA-AD-6890	P+	R-	K+
TCGA-CA-5254	P-	R-	K-
TCGA-AZ-5403	P+	R-	K-
TCGA-AY-6197	P+	R-	K-
TCGA-G4-6314	P-	R+	K-
TCGA-AD-6888	P+	R-	K+
TCGA-F4-6806	P-	R+	K-
TCGA-G4-6625	P-	R+	K-
TCGA-A6-6137	P-	R+	K-
TCGA-D5-5537	P-	R-	K-
TCGA-A6-6782	P-	R+	K-
TCGA-AY-6196	P-	R+	K-
TCGA-D5-5540	P+	R-	K-
TCGA-CM-6679	P-	R+	K-
TCGA-CM-6167	P-	R+	K-
TCGA-G4-6320	P+	R-	K-
TCGA-AZ-4315	P+	R-	K-
TCGA-CM-5864	P+	R-	K-
TCGA-CK-6751	P+	R+	K-
TCGA-A6-6140	P+	R-	K-
TCGA-D5-6930	P+	R+	K+
TCGA-AA-3492	P+	R-	K+
TCGA-DM-A1DB	P+	R-	K-
TCGA-CM-6171	P+	R+	K-
TCGA-A6-6654	P-	R+	K-
TCGA-CM-6675	P+	R-	K-
TCGA-G4-6323	P-	R-	K-
TCGA-CK-5913	P+	R+	K-
TCGA-D5-6541	P-	R+	K-
TCGA-AY-A54L	P+	R-	K+
TCGA-CK-4951	P+	R+	K-
TCGA-A6-A565	P-	R+	K-
TCGA-CK-5916	P+	R+	K-
TCGA-D5-6537	P+	R-	K-
TCGA-F4-6854	P+	R+	K-
TCGA-CM-5348	P-	R+	K-
TCGA-G4-6307	P+	R-	K-
TCGA-CM-5863	P-	R+	K-
TCGA-F4-6570	P-	R+	K+
TCGA-AA-3489	P-	R+	K-
TCGA-D5-6535	P-	R+	K-
TCGA-CM-6162	P-	R+	K-
TCGA-AZ-6598	P+	R-	K-
TCGA-CM-6676	P-	R-	K-
[truncated: 424 more rows]
