# Supplementary material for: Analysis of cell proliferation and tissue remodelling uncovers a KLF4 activity score associated with poor prognosis in colorectal cancer
Source: Br J Cancer. 2018 Oct 5;119(7):855–63. doi: 10.1038/s41416-018-0253-0 (PMC6189192; doi:10.1038/s41416-018-0253-0)
Supplement: Supplementary file 3 — Data Set 2 [file 41416_2018_253_MOESM3_ESM.xlsx]

## Sheet: Sheet1
Name	S	p	Size (genes)	Source	Gene list
EMT signature	0.646237	9.9999e-06	9	GO:0001837	S100A4,BMP2,TRIM28,TGFB3,HGF,BMP7,TGFB1,CTNNB1,TGFB2
Mesenchyme development signature	0.721147	9.9999e-06	130	GO:0060485	EOMES,RTN4,WNT2,BMP2,TGFB2,TGFBR3,ADAM15,RTN4,WNT16,HES1,GREM1,EPHA3,BCL2,BMP7,BMPR1A,TBX20,BMP2,SOX9,ISL1,LRP6,MYC,HIF1A,SNAI1,HGF,BMP7,S100A4,CTNNB1,TGFBR1,WNT5A,SOX9,GSK3B,HMGA2,WNT4,PPP3R1,TGFBR3,FOXF2,TRIM28,HIF1A,HNRNPAB,LEF1,AMELX,PPP3R1,BMP7,SMAD4,OSR1,SMAD4,WT1,BASP1,PAX2,SIX1,OSR1,SIX4,LRP6,WNT8A,HIF1A,ACVR1,NRP2,ACVR1,ACVR1,ISL1,ACVR1,LAMA5,TBX1,ZEB2,NRP2,FOXD2,FGF19,RET,EDN3,KITLG,EDN…
Response to wounding signature	0.950109	9.9999e-06	1023	GO:0009611	MYLK3,CTNNBIP1,PIK3CG,IL6,OSM,TAC1,IL6ST,PIK3CG,ADAM8,NPY5R,OSMR,GAS6,PROC,F2RL2,TFPI,KLKB1,TFPI,KIAA1715,F2,DTNBP1,AP3B1,PROC,GAS6,F11,F2,EFEMP2,HPS5,AP3B1,THBD,PROC,F7,KIF2A,STXBP3,AP3B1,F2RL2,LEFTY2,PDE2A,PIK3R2,SH2B2,KIF3C,ATP2A1,KIF3B,ANGPT2,RAD51B,SLC16A3,ABCC4,MAFG,PDPK1,RAD51C,LAT,AKAP10,ACTN4,CALU,FIGF,KDM1A,DOK2,JAK2,MAFK,WDR1,GUCY1B2,DGKI,PDE5A,PDE9A,MFN2,KIF4A,RASGRP1,RAPGEF3,GNA14,SL…
Stromal signature	0.90128	9.9999e-06	141	PMID:24113773	DCN,PAPPA,SFRP4,THBS2,LY86,CXCL14,FOXF1,COL10A1,ACTG2,APBB1IP,SH2D1A,SULF1,MSR1,C3AR1,FAP,PTGIS,ITGBL1,BGN,CXCL12,ECM2,FCGR2A,MS4A4A,WISP1,COL1A2,MS4A6A,EDNRA,VCAM1,GPR124,SCUBE2,AIF1,HEPH,LUM,PTGER3,RUNX1T1,CDH5,PIK3R5,RAMP3,LDB2,COX7A1,EDIL3,DDR2,FCGR2B,LPPR4,COL15A1,AOC3,ITIH3,FMO1,PRKG1,PLXDC1,VSIG4,COL6A3,SGCD,COL3A1,F13A1,OLFML1,IGSF6,COMP,HGF,GIMAP5,ABCA6,ITGAM,MAF,ITM2A,CLEC7A,ASPN,LRRC15…
Immune signature	0.74094	9.9999e-06	141	PMID:24113773	LCP2,LSP1,FYB,PLEK,HCK,IL10RA,LILRB1,NCKAP1L,LAIR1,NCF2,CYBB,PTPRC,IL7R,LAPTM5,CD53,EVI2B,SLA,ITGB2,GIMAP4,MYO1F,HCLS1,MNDA,IL2RG,CD48,AOAH,CCL5,LTB,GMFG,GIMAP6,GZMK,LST1,GPR65,LILRB2,WIPF1,CD37,BIN2,FCER1G,IKZF1,TYROBP,FGL2,FLI1,IRF8,ARHGAP15,SH2B3,TNFRSF1B,DOCK2,CD2,ARHGEF6,CORO1A,LY96,LYZ,ITGAL,TNFAIP3,RNASE6,TGFB1,PSTPIP1,CST7,RGS1,FGR,SELL,MICAL1,TRAF3IP3,ITGA4,MAFB,ARHGDIB,IL4R,RHOH,HLA-DPA…
