# Supplementary material for: Analysis of cell proliferation and tissue remodelling uncovers a KLF4 activity score associated with poor prognosis in colorectal cancer
Source: Br J Cancer. 2018 Oct 5;119(7):855–63. doi: 10.1038/s41416-018-0253-0 (PMC6189192; doi:10.1038/s41416-018-0253-0)
Supplement: Supplementary file 4 — Data Set 3 [file 41416_2018_253_MOESM4_ESM.xlsx]

## Sheet: TF list
TF	Spearman Correlation with P	P-value	Significant after BH correction	Spearman Correlation with R	P-value	Significant after BH correction	Target enrichment with P	P-value	Significant after BH correction	Target enrichment with R	P-value	Significant after BH correction
MYB	-0.212618	9.9999e-06	Y	-0.370603	9.9999e-06	Y	0.284623	9.9999e-06	Y	0.725211	9.9999e-06	Y		Target enrichment with P	GSEA score using as signature the TF target list and as ranking data the Spearman correlation between mRNA expression and the P signature
LEF1	-0.12978	0.00095999	Y	-0.290391	9.9999e-06	Y	-0.169543	3.99996e-05	Y	0.495034	9.9999e-06	Y		Target enrichment with R	GSEA score using as signature the TF target list and as ranking data the Spearman correlation between mRNA expression and the R signature
REL	-0.13299	0.000809992	Y	-0.161248	5.99994e-05	Y	0	0.498215	N	0.453698	9.9999e-06	Y
STAT6	-0.194871	9.9999e-06	Y	-0.0963662	0.0107799	Y	0	0.498215	N	0.587	9.9999e-06	Y
ASCL1	-0.167514	3.99996e-05	Y	-0.126028	0.00123999	Y	0	0.498215	N	0	0.498215	N
BCL11A	-0.139706	0.000389996	Y	-0.219681	9.9999e-06	Y	0	0.498215	N	0	0.498215	N
CHD4	-0.13091	0.000909991	Y	-0.304605	9.9999e-06	Y	0	0.498215	N	0	0.498215	N
CREB5	-0.0915658	0.0147999	Y	-0.271441	9.9999e-06	Y	-0.013634	0.374566	N	0	0.498215	N
CREM	-0.158212	5.99994e-05	Y	-0.268892	9.9999e-06	Y	-0.360367	9.9999e-06	Y	0	0.498215	N
CUX1	-0.230731	9.9999e-06	Y	-0.138088	0.000469995	Y	0	0.498215	N	0	0.498215	N
DEAF1	-0.0858778	0.0205798	Y	-0.361332	9.9999e-06	Y	0	0.498215	N	0	0.498215	N
ELF2	-0.0909235	0.0153898	Y	-0.223895	9.9999e-06	Y	0	0.498215	N	0	0.498215	N
FOSL2	-0.170933	1.99998e-05	Y	-0.0957415	0.0112899	Y	0	0.498215	N	0	0.498215	N
FOXA1	-0.110367	0.00404996	Y	-0.254529	9.9999e-06	Y	0	0.498215	N	0	0.498215	N
FOXA2	-0.100618	0.00834992	Y	-0.181112	9.9999e-06	Y	0	0.498215	N	0	0.498215	N
GZF1	-0.105999	0.00576994	Y	-0.145494	0.000219998	Y	0	0.498215	N	0	0.498215	N
HES6	-0.0828559	0.0247398	Y	-0.439282	9.9999e-06	Y	0	0.498215	N	0	0.498215	N
HMGA1	-0.248286	9.9999e-06	Y	-0.212716	9.9999e-06	Y	0	0.498215	N	0	0.498215	N
HMGB2	-0.0728228	0.0407196	Y	-0.231759	9.9999e-06	Y	0	0.498215	N	0	0.498215	N
HOXC13	-0.160674	5.99994e-05	Y	-0.256071	9.9999e-06	Y	0	0.498215	N	0	0.498215	N
HOXC6	-0.180952	9.9999e-06	Y	-0.392977	9.9999e-06	Y	0	0.498215	N	0	0.498215	N
HOXD9	-0.0727179	0.0408696	Y	-0.486329	9.9999e-06	Y	0	0.498215	N	0	0.498215	N
HSF1	-0.103701	0.00660993	Y	-0.303457	9.9999e-06	Y	-0.279871	9.9999e-06	Y	0	0.498215	N
ID2	-0.210531	9.9999e-06	Y	-0.0931162	0.0134699	Y	0	0.498215	N	0	0.498215	N
ID4	-0.149456	0.000179998	Y	-0.102713	0.00710993	Y	0	0.498215	N	0	0.498215	N
ILF3	-0.0924971	0.0140099	Y	-0.187409	9.9999e-06	Y	0	0.498215	N	0	0.498215	N
KHDRBS1	-0.258502	9.9999e-06	Y	-0.385544	9.9999e-06	Y	0	0.498215	N	0	0.498215	N
KLF11	-0.29792	9.9999e-06	Y	-0.415018	9.9999e-06	Y	0	0.498215	N	0	0.498215	N
MAF	-0.155716	8.99991e-05	Y	-0.119043	0.00203998	Y	0	0.498215	N	0	0.498215	N
MBD2	-0.120648	0.00182998	Y	-0.195177	9.9999e-06	Y	0	0.498215	N	0	0.498215	N
MSC	-0.0779276	0.0318697	Y	-0.238062	9.9999e-06	Y	0	0.498215	N	-0.150156	0.000139999	Y
MXI1	-0.160305	5.99994e-05	Y	-0.086833	0.0194098	Y	0	0.498215	N	0	0.498215	N
NCOA6	-0.120241	0.00187998	Y	-0.261015	9.9999e-06	Y	0	0.498215	N	0	0.498215	N
NELFB	-0.111235	0.00365996	Y	-0.25199	9.9999e-06	Y	0	0.498215	N	0	0.498215	N
NELFCD	-0.227947	9.9999e-06	Y	-0.195319	9.9999e-06	Y	0	0.498215	N	0	0.498215	N
NFATC2	-0.0992323	0.00896991	Y	-0.103752	0.00658993	Y	0	0.498215	N	0	0.498215	N
NFIA	-0.30816	9.9999e-06	Y	-0.112706	0.00327997	Y	0	0.498215	N	0	0.498215	N
NPAS1	-0.213728	9.9999e-06	Y	-0.196535	9.9999e-06	Y	0	0.498215	N	0	0.498215	N
NR2E3	-0.140621	0.000339997	Y	-0.292419	9.9999e-06	Y	0	0.498215	N	0	0.498215	N
ONECUT2	-0.110002	0.00420996	Y	-0.305189	9.9999e-06	Y	0	0.498215	N	0	0.498215	N
PA2G4	-0.180062	9.9999e-06	Y	-0.21705	9.9999e-06	Y	0	0.498215	N	0	0.498215	N
PIAS2	-0.159409	5.99994e-05	Y	-0.182541	9.9999e-06	Y	0	0.498215	N	0	0.498215	N
POU5F1	-0.101973	0.00755992	Y	-0.31077	9.9999e-06	Y	-0.304942	9.9999e-06	Y	0	0.498215	N
RXRA	-0.0769276	0.0336397	Y	-0.0888877	0.0174298	Y	0	0.498215	N	0	0.498215	N
SNAI1	-0.201152	9.9999e-06	Y	-0.187378	9.9999e-06	Y	0	0.498215	N	0	0.498215	N
SOX17	-0.108224	0.00485995	Y	-0.0853599	0.0211798	Y	0	0.498215	N	0	0.498215	N
SOX6	-0.101651	0.00771992	Y	-0.199323	9.9999e-06	Y	0	0.498215	N	0	0.498215	N
SRY	-0.14149	0.000319997	Y	-0.0783523	0.0312197	Y	0	0.498215	N	0	0.498215	N
TCF12	-0.133044	0.000809992	Y	-0.194512	9.9999e-06	Y	0	0.498215	N	0	0.498215	N
PROX1	0.532639	9.9999e-06	Y	-0.244766	9.9999e-06	Y	0.174258	9.9999e-06	Y	0	0.498215	N
RUNX3	0.184127	9.9999e-06	Y	-0.114925	0.00276997	Y	0.118411	0.00215998	Y	-0.126683	0.00117999	Y
SOX2	0.187389	9.9999e-06	Y	0.0593849	0.0782192	N	0.084496	0.0211898	Y	-0.004209	0.461755	N
TP53	0.0864189	0.0190398	Y	-0.358687	9.9999e-06	Y	0.247577	9.9999e-06	Y	-0.000742	0.494855	N
ATF4	0.194791	9.9999e-06	Y	-0.127115	0.00112999	Y	0.428161	9.9999e-06	Y	0.447889	9.9999e-06	Y
ATM	0.0932675	0.0128299	Y	-0.209077	9.9999e-06	Y	0.311199	9.9999e-06	Y	0.343461	9.9999e-06	Y
EP300	0.10133	0.00743993	Y	-0.183037	9.9999e-06	Y	0.333647	9.9999e-06	Y	0.17155	9.9999e-06	Y
MYC	0.244914	9.9999e-06	Y	-0.473666	9.9999e-06	Y	0.389196	9.9999e-06	Y	0.351264	9.9999e-06	Y
NR1H4	0.185351	9.9999e-06	Y	-0.00392857	0.464665	N	0.27579	9.9999e-06	Y	0.369543	9.9999e-06	Y
ATF1	0.152294	7.99992e-05	Y	-0.115722	0.00265997	Y	0	0.498215	N	0.772006	9.9999e-06	Y
ETS1	0.221832	9.9999e-06	Y	-0.268605	9.9999e-06	Y	-0.077969	0.0317697	N	0.567281	9.9999e-06	Y
EZH2	0.240671	9.9999e-06	Y	-0.340868	9.9999e-06	Y	-0.21392	9.9999e-06	Y	0.176101	9.9999e-06	Y
FLI1	0.229736	9.9999e-06	Y	-0.459258	9.9999e-06	Y	0	0.498215	N	0.421818	9.9999e-06	Y
GATA1	0.360005	9.9999e-06	Y	-0.55278	9.9999e-06	Y	0	0.498215	N	0.541647	9.9999e-06	Y
GLI2	0.420228	9.9999e-06	Y	-0.239616	9.9999e-06	Y	0	0.498215	N	0.625018	9.9999e-06	Y
HOXA10	0.23346	9.9999e-06	Y	-0.585458	9.9999e-06	Y	0	0.498215	N	0.126234	0.00119999	Y
HOXB7	0.538653	9.9999e-06	Y	-0.490877	9.9999e-06	Y	0	0.498215	N	0.572727	9.9999e-06	Y
MITF	0.0946921	0.0116399	Y	-0.187768	9.9999e-06	Y	0	0.498215	N	0.731131	9.9999e-06	Y
PAX5	0.371054	9.9999e-06	Y	-0.31705	9.9999e-06	Y	-0.031656	0.229218	N	0.486886	9.9999e-06	Y
PPARG	0.159827	3.99996e-05	Y	-0.0628683	0.0668193	N	-0.158732	5.99994e-05	Y	0.312616	9.9999e-06	Y
RUNX2	0.237064	9.9999e-06	Y	0.0682934	0.0520995	N	0	0.498215	N	0.655254	9.9999e-06	Y
TFAP2A	0.336848	9.9999e-06	Y	-0.642444	9.9999e-06	Y	-0.201822	9.9999e-06	Y	0.6426	9.9999e-06	Y
AATF	0.202364	9.9999e-06	Y	-0.313983	9.9999e-06	Y	0	0.498215	N	0	0.498215	N
APC	0.141033	0.000319997	Y	-0.490716	9.9999e-06	Y	0	0.498215	N	0	0.498215	N
ARID1A	0.364704	9.9999e-06	Y	-0.256191	9.9999e-06	Y	0	0.498215	N	0	0.498215	N
ARNTL	0.143941	0.000249998	Y	-0.138013	0.000489995	Y	0	0.498215	N	0	0.498215	N
ATOH1	0.109368	0.00424996	Y	-0.241493	9.9999e-06	Y	0	0.498215	N	0	0.498215	N
BHLHE41	0.224407	9.9999e-06	Y	-0.246799	9.9999e-06	Y	0	0.498215	N	0	0.498215	N
BRD7	0.305485	9.9999e-06	Y	-0.414898	9.9999e-06	Y	0	0.498215	N	0	0.498215	N
BTAF1	0.214622	9.9999e-06	Y	0.00506599	0.449426	N	0	0.498215	N	0	0.498215	N
BTF3	0.0746693	0.0375696	Y	-0.0152328	0.360786	N	-0.324536	9.9999e-06	Y	0	0.498215	N
CBX7	0.174067	9.9999e-06	Y	-0.149518	0.000169998	Y	0	0.498215	N	0	0.498215	N
CBX8	0.308293	9.9999e-06	Y	-0.0780667	0.0316397	Y	0	0.498215	N	0	0.498215	N
CEBPE	0.0983374	0.00925991	Y	-0.370221	9.9999e-06	Y	0	0.498215	N	0	0.498215	N
CEBPG	0.29399	9.9999e-06	Y	-0.294031	9.9999e-06	Y	0	0.498215	N	0	0.498215	N
COPS5	0.195116	9.9999e-06	Y	-0.52649	9.9999e-06	Y	0	0.498215	N	0	0.498215	N
CREB3	0.186701	9.9999e-06	Y	-0.452403	9.9999e-06	Y	0	0.498215	N	0	0.498215	N
CREB3L1	0.241152	9.9999e-06	Y	-0.438009	9.9999e-06	Y	0	0.498215	N	0	0.498215	N
CTBP1	0.153771	7.99992e-05	Y	-0.329752	9.9999e-06	Y	0	0.498215	N	0	0.498215	N
CTCF	0.17453	9.9999e-06	Y	-0.294787	9.9999e-06	Y	0	0.498215	N	-0.040474	0.169918	N
DEK	0.0778685	0.0311697	Y	-0.088173	0.0183198	Y	0	0.498215	N	0	0.498215	N
DLX4	0.39836	9.9999e-06	Y	-0.54263	9.9999e-06	Y	0	0.498215	N	0	0.498215	N
DLX5	0.0941668	0.0120799	Y	-0.12619	0.00121999	Y	0	0.498215	N	0	0.498215	N
DNMT3A	0.0739174	0.0392796	Y	-0.488009	9.9999e-06	Y	0	0.498215	N	0	0.498215	N
DNMT3L	0.536769	9.9999e-06	Y	-0.390435	9.9999e-06	Y	0	0.498215	N	0	0.498215	N
DR1	0.223712	9.9999e-06	Y	-0.203667	9.9999e-06	Y	0	0.498215	N	0	0.498215	N
ECD	0.155394	4.99995e-05	Y	-0.0451668	0.143279	N	0	0.498215	N	0	0.498215	N
ELF3	0.372642	9.9999e-06	Y	-0.388214	9.9999e-06	Y	0	0.498215	N	0	0.498215	N
ELK4	0.158785	3.99996e-05	Y	-0.330808	9.9999e-06	Y	0	0.498215	N	0	0.498215	N
EVX1	0.269943	9.9999e-06	Y	-0.207357	9.9999e-06	Y	0	0.498215	N	0	0.498215	N
FHL2	0.199107	9.9999e-06	Y	-0.246971	9.9999e-06	Y	0	0.498215	N	0	0.498215	N
FOXC1	0.0743778	0.0382196	Y	-0.249014	9.9999e-06	Y	0	0.498215	N	0	0.498215	N
FOXD3	0.27418	9.9999e-06	Y	-0.236382	9.9999e-06	Y	0	0.498215	N	0	0.498215	N
FOXF2	0.10908	0.00433996	Y	-0.191564	9.9999e-06	Y	0	0.498215	N	0	0.498215	N
FOXH1	0.290897	9.9999e-06	Y	-0.134466	0.000679993	Y	0	0.498215	N	0	0.498215	N
FOXO4	0.133363	0.000619994	Y	-0.157972	5.99994e-05	Y	0	0.498215	N	0	0.498215	N
FOXP3	0.214288	9.9999e-06	Y	-0.57206	9.9999e-06	Y	0	0.498215	N	0	0.498215	N
GLI1	0.356501	9.9999e-06	Y	-0.0622012	0.0689293	N	0	0.498215	N	0	0.498215	N
HBP1	0.294726	9.9999e-06	Y	-0.403609	9.9999e-06	Y	0	0.498215	N	0	0.498215	N
HDAC2	0.345715	9.9999e-06	Y	-0.502753	9.9999e-06	Y	-0.079883	0.0286997	N	-0.451947	9.9999e-06	Y
HDAC3	0.187398	9.9999e-06	Y	-0.506131	9.9999e-06	Y	0	0.498215	N	0	0.498215	N
HDAC4	0.216627	9.9999e-06	Y	-0.255846	9.9999e-06	Y	-0.05649	0.0894591	N	0	0.498215	N
HDAC7	0.557969	9.9999e-06	Y	-0.653572	9.9999e-06	Y	-0.66524	9.9999e-06	Y	0	0.498215	N
HES1	0.103569	0.00645994	Y	-0.345813	9.9999e-06	Y	-0.290019	9.9999e-06	Y	0	0.498215	N
HOPX	0.202074	9.9999e-06	Y	-0.273986	9.9999e-06	Y	0	0.498215	N	0	0.498215	N
HOXA1	0.221452	9.9999e-06	Y	-0.351902	9.9999e-06	Y	0	0.498215	N	0	0.498215	N
HOXA11	0.0913543	0.0142399	Y	-0.612959	9.9999e-06	Y	0	0.498215	N	0	0.498215	N
HOXA7	0.26149	9.9999e-06	Y	-0.329546	9.9999e-06	Y	0	0.498215	N	0	0.498215	N
HSF2	0.235548	9.9999e-06	Y	-0.382369	9.9999e-06	Y	0	0.498215	N	0	0.498215	N
HTATIP2	0.077843	0.0312297	Y	-0.529298	9.9999e-06	Y	0	0.498215	N	0	0.498215	N
ID1	0.166801	1.99998e-05	Y	-0.00342275	0.469285	N	0	0.498215	N	0	0.498215	N
IKBKB	0.226702	9.9999e-06	Y	-0.227792	9.9999e-06	Y	0	0.498215	N	0	0.498215	N
IKZF1	0.177393	9.9999e-06	Y	0.0528731	0.103909	N	0	0.498215	N	0	0.498215	N
ING1	0.156722	4.99995e-05	Y	-0.590366	9.9999e-06	Y	0	0.498215	N	0	0.498215	N
IRF2	0.140249	0.000349997	Y	0.0200895	0.314077	N	0	0.498215	N	0	0.498215	N
IRF3	0.192536	9.9999e-06	Y	-0.144007	0.000259997	Y	0	0.498215	N	0	0.498215	N
IRF4	0.149156	0.000129999	Y	-0.325827	9.9999e-06	Y	0	0.498215	N	0	0.498215	N
IRF7	0.194219	9.9999e-06	Y	0.0430561	0.150668	N	0	0.498215	N	0	0.498215	N
ISL1	0.195505	9.9999e-06	Y	-0.118412	0.00216998	Y	0	0.498215	N	0	0.498215	N
JUNB	0.253302	9.9999e-06	Y	-0.122173	0.00159998	Y	0	0.498215	N	0	0.498215	N
KDM4C	0.367697	9.9999e-06	Y	0.0384011	0.177428	N	0	0.498215	N	0	0.498215	N
KLF13	0.145894	0.000219998	Y	-0.0319088	0.227358	N	0	0.498215	N	0	0.498215	N
KLF15	0.32129	9.9999e-06	Y	-0.219968	9.9999e-06	Y	0	0.498215	N	0	0.498215	N
KLF6	0.269059	9.9999e-06	Y	-0.261682	9.9999e-06	Y	0	0.498215	N	0	0.498215	N
LIMD1	0.309955	9.9999e-06	Y	-0.41312	9.9999e-06	Y	0	0.498215	N	0	0.498215	N
LMO2	0.245995	9.9999e-06	Y	-0.402412	9.9999e-06	Y	0	0.498215	N	0	0.498215	N
LMX1B	0.248157	9.9999e-06	Y	-0.33968	9.9999e-06	Y	0	0.498215	N	0	0.498215	N
MAFA	0.150627	0.000119999	Y	-0.39931	9.9999e-06	Y	0	0.498215	N	0	0.498215	N
MAML1	0.210022	9.9999e-06	Y	-0.175873	1.99998e-05	Y	0	0.498215	N	0	0.498215	N
MAX	0.302666	9.9999e-06	Y	-0.0216382	0.306277	N	0	0.498215	N	0	0.498215	N
MCM6	0.155857	4.99995e-05	Y	0.0312341	0.226818	N	0	0.498215	N	0	0.498215	N
MED1	0.300506	9.9999e-06	Y	-0.273464	9.9999e-06	Y	0	0.498215	N	0	0.498215	N
MEF2C	0.541168	9.9999e-06	Y	-0.601185	9.9999e-06	Y	0	0.498215	N	0	0.498215	N
MEF2D	0.743138	9.9999e-06	Y	-0.498852	9.9999e-06	Y	0	0.498215	N	0	0.498215	N
MLLT10	0.350583	9.9999e-06	Y	-0.171966	1.99998e-05	Y	0	0.498215	N	0	0.498215	N
MTA2	0.130616	0.000749993	Y	-0.177366	1.99998e-05	Y	0	0.498215	N	0	0.498215	N
MXD1	0.0841619	0.0216398	Y	-0.15369	0.000119999	Y	0	0.498215	N	0	0.498215	N
MYBL2	0.17937	9.9999e-06	Y	-0.418058	9.9999e-06	Y	0	0.498215	N	0	0.498215	N
MYOCD	0.165074	1.99998e-05	Y	-0.19965	9.9999e-06	Y	0	0.498215	N	0	0.498215	N
MYOG	0.077042	0.0328397	Y	-0.0269346	0.264207	N	0	0.498215	N	0	0.498215	N
MZF1	0.314079	9.9999e-06	Y	-0.471206	9.9999e-06	Y	0	0.498215	N	0	0.498215	N
NEUROG3	0.256891	9.9999e-06	Y	-0.401475	9.9999e-06	Y	0	0.498215	N	0	0.498215	N
NF1	0.373027	9.9999e-06	Y	-0.365485	9.9999e-06	Y	0	0.498215	N	0	0.498215	N
NFAT5	0.411425	9.9999e-06	Y	-0.408314	9.9999e-06	Y	0	0.498215	N	0	0.498215	N
NFATC1	0.158161	4.99995e-05	Y	-0.118962	0.00204998	Y	0	0.498215	N	0	0.498215	N
NFATC3	0.383124	9.9999e-06	Y	-0.123157	0.00151998	Y	0	0.498215	N	0	0.498215	N
NFKBIB	0.171498	9.9999e-06	Y	-0.203103	9.9999e-06	Y	0	0.498215	N	0	0.498215	N
NKX2-2	0.167898	1.99998e-05	Y	-0.508311	9.9999e-06	Y	0	0.498215	N	0	0.498215	N
NKX2-5	0.272851	9.9999e-06	Y	-0.359123	9.9999e-06	Y	0	0.498215	N	0	0.498215	N
NPAS2	0.0761648	0.0345997	Y	0.0717053	0.0443596	N	0	0.498215	N	0	0.498215	N
NR0B1	0.31239	9.9999e-06	Y	-0.447317	9.9999e-06	Y	-0.535963	9.9999e-06	Y	0	0.498215	N
NR0B2	0.220461	9.9999e-06	Y	-0.188513	9.9999e-06	Y	0	0.498215	N	0	0.498215	N
NR1D1	0.157821	4.99995e-05	Y	-0.558671	9.9999e-06	Y	0	0.498215	N	0	0.498215	N
NR1H3	0.539294	9.9999e-06	Y	-0.346527	9.9999e-06	Y	0	0.498215	N	0	0.498215	N
NR3C2	0.133983	0.000599994	Y	-0.352728	9.9999e-06	Y	0	0.498215	N	0	0.498215	N
NR4A2	0.350776	9.9999e-06	Y	0.0352437	0.198518	N	0	0.498215	N	0	0.498215	N
NR4A3	0.120241	0.00191998	Y	0.0291922	0.241478	N	0	0.498215	N	0	0.498215	N
NRIP1	0.475819	9.9999e-06	Y	-0.292394	9.9999e-06	Y	0	0.498215	N	0	0.498215	N
NUPR1	0.0963487	0.0106199	Y	-0.219012	9.9999e-06	Y	0	0.498215	N	0	0.498215	N
PAX4	0.285978	9.9999e-06	Y	-0.23166	9.9999e-06	Y	0	0.498215	N	0	0.498215	N
PAX6	0.156477	4.99995e-05	Y	-0.36964	9.9999e-06	Y	0	0.498215	N	0	0.498215	N
PAX8	0.4808	9.9999e-06	Y	-0.239211	9.9999e-06	Y	0	0.498215	N	0	0.498215	N
PER2	0.118195	0.00220998	Y	-0.463171	9.9999e-06	Y	0	0.498215	N	0	0.498215	N
PIAS1	0.427296	9.9999e-06	Y	-0.128384	0.00100999	Y	0	0.498215	N	0	0.498215	N
PIAS3	0.229015	9.9999e-06	Y	-0.251688	9.9999e-06	Y	0	0.498215	N	0	0.498215	N
PITX1	0.230354	9.9999e-06	Y	-0.0756846	0.0356196	Y	-0.324366	9.9999e-06	Y	0	0.498215	N
PITX3	0.100444	0.00786992	Y	-0.142278	0.000269997	Y	0	0.498215	N	0	0.498215	N
PLAGL1	0.14155	0.000299997	Y	-0.062649	0.0675193	N	0	0.498215	N	0	0.498215	N
PLAGL2	0.088202	0.0172298	Y	-0.18226	9.9999e-06	Y	0	0.498215	N	0	0.498215	N
POLR1A	0.121405	0.00175998	Y	-0.0287833	0.249898	N	0	0.498215	N	0	0.498215	N
POU2AF1	0.312332	9.9999e-06	Y	-0.254967	9.9999e-06	Y	0	0.498215	N	0	0.498215	N
POU2F2	0.379073	9.9999e-06	Y	-0.414362	9.9999e-06	Y	0	0.498215	N	0	0.498215	N
POU3F2	0.233602	9.9999e-06	Y	-0.702603	9.9999e-06	Y	0	0.498215	N	0	0.498215	N
PTMA	0.269149	9.9999e-06	Y	-0.284573	9.9999e-06	Y	0	0.498215	N	0	0.498215	N
RB1	0.0749199	0.0370796	Y	-0.0418187	0.161668	N	-0.008509	0.421196	N	-0.580349	9.9999e-06	Y
RB1CC1	0.079213	0.0288997	Y	-0.59563	9.9999e-06	Y	0	0.498215	N	0	0.498215	N
RBBP7	0.113221	0.00317997	Y	-0.220784	9.9999e-06	Y	0	0.498215	N	0	0.498215	N
RBL1	0.364473	9.9999e-06	Y	-0.227044	9.9999e-06	Y	0	0.498215	N	0	0.498215	N
RFX3	0.297321	9.9999e-06	Y	-0.103659	0.00661993	Y	0	0.498215	N	0	0.498215	N
RNF14	0.230832	9.9999e-06	Y	-0.415676	9.9999e-06	Y	0	0.498215	N	0	0.498215	N
RORA	0.12513	0.00131999	Y	-0.359189	9.9999e-06	Y	0	0.498215	N	0	0.498215	N
SFPQ	0.368311	9.9999e-06	Y	-0.330145	9.9999e-06	Y	0	0.498215	N	0	0.498215	N
SIN3A	0.372183	9.9999e-06	Y	-0.504913	9.9999e-06	Y	0	0.498215	N	0	0.498215	N
SIX1	0.149713	0.000129999	Y	-0.0696598	0.0479295	N	0	0.498215	N	0	0.498215	N
SLC2A4RG	0.303632	9.9999e-06	Y	-0.572707	9.9999e-06	Y	0	0.498215	N	0	0.498215	N
SMARCB1	0.126309	0.00119999	Y	-0.428829	9.9999e-06	Y	0	0.498215	N	0	0.498215	N
SND1	0.150828	0.000119999	Y	-0.321614	9.9999e-06	Y	0	0.498215	N	0	0.498215	N
SOX3	0.167907	1.99998e-05	Y	-0.333528	9.9999e-06	Y	0	0.498215	N	0	0.498215	N
SP7	0.7025	9.9999e-06	Y	-0.405829	9.9999e-06	Y	0	0.498215	N	0	0.498215	N
SREBF2	0.154349	6.99993e-05	Y	-0.353287	9.9999e-06	Y	0	0.498215	N	0	0.498215	N
SRSF1	0.176271	9.9999e-06	Y	-0.685397	9.9999e-06	Y	0	0.498215	N	0	0.498215	N
SSB	0.236868	9.9999e-06	Y	-0.452691	9.9999e-06	Y	0	0.498215	N	0	0.498215	N
STAT2	0.185922	9.9999e-06	Y	-0.33567	9.9999e-06	Y	0	0.498215	N	0	0.498215	N
STAT4	0.118948	0.00208998	Y	-0.148682	0.000179998	Y	0	0.498215	N	0	0.498215	N
SUGP1	0.0778637	0.0311897	Y	0.0657201	0.0588194	N	0	0.498215	N	0	0.498215	N
TCFL5	0.287745	9.9999e-06	Y	-0.574369	9.9999e-06	Y	0	0.498215	N	0	0.498215	N
TEAD4	0.266205	9.9999e-06	Y	-0.0344504	0.209148	N	0	0.498215	N	0	0.498215	N
TFAP2C	0.138009	0.000419996	Y	-0.374102	9.9999e-06	Y	0	0.498215	N	0	0.498215	N
TFAP4	0.386948	9.9999e-06	Y	-0.497402	9.9999e-06	Y	0	0.498215	N	0	0.498215	N
TFCP2	0.766543	9.9999e-06	Y	-0.502894	9.9999e-06	Y	0	0.498215	N	0	0.498215	N
TNFAIP3	0.0769434	0.0329897	Y	-0.613563	9.9999e-06	Y	0	0.498215	N	0	0.498215	N
SIRT1	0.125674	0.00127999	Y	0.288004	9.9999e-06	Y	-0.083706	0.0233998	Y	-0.153337	0.000119999	Y
TFDP1	0.186522	9.9999e-06	Y	0.146613	0.000209998	Y	0.95225	9.9999e-06	Y	0	0.498215	N
ATF2	0.254378	9.9999e-06	Y	0.185246	9.9999e-06	Y	0	0.498215	N	0.733035	9.9999e-06	Y
ANKRD1	0.175436	9.9999e-06	Y	0.262004	9.9999e-06	Y	0	0.498215	N	0	0.498215	N
BTG2	0.139541	0.000379996	Y	0.439377	9.9999e-06	Y	0	0.498215	N	0	0.498215	N
EAPP	0.209617	9.9999e-06	Y	0.143358	0.000249998	Y	0	0.498215	N	0	0.498215	N
EIF2AK2	0.176781	9.9999e-06	Y	0.191289	9.9999e-06	Y	0	0.498215	N	0	0.498215	N
ELF1	0.206373	9.9999e-06	Y	0.209167	9.9999e-06	Y	0	0.498215	N	0	0.498215	N
ETV5	0.14679	0.000209998	Y	0.146424	0.000209998	Y	0	0.498215	N	0	0.498215	N
GTF3A	0.121102	0.00179998	Y	0.0956605	0.0109599	Y	0	0.498215	N	0	0.498215	N
HDAC5	0.11841	0.00215998	Y	0.263759	9.9999e-06	Y	0	0.498215	N	0	0.498215	N
HIC1	0.184127	9.9999e-06	Y	0.177108	9.9999e-06	Y	0	0.498215	N	0	0.498215	N
IFI16	0.1638	1.99998e-05	Y	0.218957	9.9999e-06	Y	0	0.498215	N	0	0.498215	N
IRF8	0.234979	9.9999e-06	Y	0.251351	9.9999e-06	Y	0	0.498215	N	0	0.498215	N
KLF3	0.15031	0.000119999	Y	0.132072	0.000669993	Y	0	0.498215	N	0	0.498215	N
LYL1	0.0751441	0.0367496	Y	0.078117	0.0307597	Y	0	0.498215	N	0	0.498215	N
MECP2	0.111291	0.00376996	Y	0.300361	9.9999e-06	Y	0	0.498215	N	0	0.498215	N
MSX2	0.117117	0.00240998	Y	0.156608	4.99995e-05	Y	0	0.498215	N	0	0.498215	N
NCOA4	0.157327	4.99995e-05	Y	0.23976	9.9999e-06	Y	0	0.498215	N	0	0.498215	N
NCOR2	0.0929708	0.0130199	Y	0.244152	9.9999e-06	Y	0	0.498215	N	0	0.498215	N
NFIB	0.152335	7.99992e-05	Y	0.212006	9.9999e-06	Y	0	0.498215	N	0	0.498215	N
NFYC	0.218683	9.9999e-06	Y	0.0987759	0.00893991	Y	0	0.498215	N	0	0.498215	N
PHOX2A	0.103952	0.00629994	Y	0.172993	9.9999e-06	Y	0	0.498215	N	0	0.498215	N
PHOX2B	0.211704	9.9999e-06	Y	0.0961164	0.0106899	Y	0	0.498215	N	0	0.498215	N
PRDM1	0.241709	9.9999e-06	Y	0.247602	9.9999e-06	Y	0	0.498215	N	0	0.498215	N
PRDM14	0.205347	9.9999e-06	Y	0.138979	0.000399996	Y	0	0.498215	N	0	0.498215	N
RBMX	0.13391	0.000599994	Y	0.250635	9.9999e-06	Y	-0.215294	9.9999e-06	Y	0	0.498215	N
RBPJ	0.0923472	0.0134299	Y	0.368866	9.9999e-06	Y	0	0.498215	N	0	0.498215	N
SF1	0.346535	9.9999e-06	Y	0.0824767	0.0239798	Y	0	0.498215	N	0	0.498215	N
SHOX	0.092328	0.0134399	Y	0.401929	9.9999e-06	Y	0	0.498215	N	0	0.498215	N
TAF1	0.124161	0.00137999	Y	0.310406	9.9999e-06	Y	0	0.498215	N	0	0.498215	N
TLX1	0.117288	0.00235998	Y	0.206258	9.9999e-06	Y	0	0.498215	N	0	0.498215	N
E2F1	-0.805538	9.9999e-06	Y	0.422914	9.9999e-06	Y	0.554952	9.9999e-06	Y	0.067878	0.0531395	N
TCF4	-0.346435	9.9999e-06	Y	0.16787	1.99998e-05	Y	0.380637	9.9999e-06	Y	0	0.498215	N
KLF5	-0.212418	9.9999e-06	Y	0.519213	9.9999e-06	Y	0.799713	9.9999e-06	Y	0.64663	9.9999e-06	Y
NR3C1	-0.100548	0.00837992	Y	0.369206	9.9999e-06	Y	0.258932	9.9999e-06	Y	0.227604	9.9999e-06	Y
PTTG1	-0.258094	9.9999e-06	Y	0.466522	9.9999e-06	Y	0.226029	9.9999e-06	Y	0.499655	9.9999e-06	Y
SP1	-0.0166362	0.348217	N	0.225	9.9999e-06	Y	0.26712	9.9999e-06	Y	0.390398	9.9999e-06	Y
BRCA1	-0.161537	5.99994e-05	Y	0.603779	9.9999e-06	Y	0.039815	0.168878	N	0.335432	9.9999e-06	Y
CEBPB	-0.0235422	0.290847	N	0.120621	0.00187998	Y	-0.084449	0.0225498	Y	0.438712	9.9999e-06	Y
CLOCK	-0.25798	9.9999e-06	Y	0.166609	1.99998e-05	Y	0	0.498215	N	0.386381	9.9999e-06	Y
CREB1	-0.320918	9.9999e-06	Y	0.253642	9.9999e-06	Y	0.080101	0.0275397	N	0.552093	9.9999e-06	Y
ERG	-0.0299234	0.241628	N	0.257239	9.9999e-06	Y	0	0.498215	N	0.897367	9.9999e-06	Y
ESR1	-0.403401	9.9999e-06	Y	0.141556	0.000299997	Y	0.042189	0.155778	N	0.337761	9.9999e-06	Y
ETS2	-0.21988	9.9999e-06	Y	0.268436	9.9999e-06	Y	0	0.498215	N	0.763826	9.9999e-06	Y
ETV4	-0.410885	9.9999e-06	Y	0.617148	9.9999e-06	Y	0	0.498215	N	0.655996	9.9999e-06	Y
FOXO3	-0.291071	9.9999e-06	Y	0.483632	9.9999e-06	Y	0	0.498215	N	0.272615	9.9999e-06	Y
GATA3	-0.030534	0.237138	N	0.323892	9.9999e-06	Y	-0.21045	9.9999e-06	Y	0.480572	9.9999e-06	Y
JUN	-0.198647	9.9999e-06	Y	0.152442	7.99992e-05	Y	-0.19939	9.9999e-06	Y	0.471418	9.9999e-06	Y
KLF4	-0.0856964	0.0207898	Y	0.588655	9.9999e-06	Y	-0.290129	9.9999e-06	Y	0.178857	9.9999e-06	Y
NFE2L2	-0.0563261	0.0900291	N	0.316053	9.9999e-06	Y	0	0.498215	N	0.24475	9.9999e-06	Y
NR5A2	-0.33153	9.9999e-06	Y	0.211633	9.9999e-06	Y	0	0.498215	N	0.291013	9.9999e-06	Y
PML	-0.0666371	0.0555294	N	0.610457	9.9999e-06	Y	0	0.498215	N	0.295544	9.9999e-06	Y
PPARD	-0.137689	0.000489995	Y	0.225165	9.9999e-06	Y	0	0.498215	N	0.623264	9.9999e-06	Y
RELA	-0.11327	0.00312997	Y	0.29436	9.9999e-06	Y	-0.009493	0.412256	N	0.432473	9.9999e-06	Y
SNAI2	-0.0881104	0.0184098	Y	0.405154	9.9999e-06	Y	-0.373137	9.9999e-06	Y	0.541443	9.9999e-06	Y
SPI1	-0.0348971	0.206068	N	0.423854	9.9999e-06	Y	0	0.498215	N	0.505042	9.9999e-06	Y
STAT1	-0.0610033	0.0730193	N	0.355336	9.9999e-06	Y	-0.361227	9.9999e-06	Y	0.548192	9.9999e-06	Y
AES	0.0559704	0.0908391	N	0.13283	0.000639994	Y	0	0.498215	N	0	0.498215	N
AHR	-0.0930318	0.0136099	Y	0.52576	9.9999e-06	Y	0	0.498215	N	0	0.498215	N
APBB1	-0.425827	9.9999e-06	Y	0.213637	9.9999e-06	Y	0	0.498215	N	0	0.498215	N
APEX1	-0.0977882	0.0098499	Y	0.275979	9.9999e-06	Y	0	0.498215	N	0	0.498215	N
ARID1B	-0.216403	9.9999e-06	Y	0.174978	9.9999e-06	Y	0	0.498215	N	0	0.498215	N
ARID3A	-0.0203953	0.316247	N	0.233457	9.9999e-06	Y	0	0.498215	N	0	0.498215	N
ARNT	-0.193507	9.9999e-06	Y	0.482622	9.9999e-06	Y	0	0.498215	N	0	0.498215	N
ARNTL2	-0.0735018	0.0393196	Y	0.312619	9.9999e-06	Y	0	0.498215	N	0	0.498215	N
ATF5	-0.121841	0.00162998	Y	0.39202	9.9999e-06	Y	0	0.498215	N	0	0.498215	N
BCL11B	0.0209983	0.306087	N	0.282934	9.9999e-06	Y	0	0.498215	N	0	0.498215	N
BCL3	-0.108555	0.00468995	Y	0.118985	0.00206998	Y	0	0.498215	N	0	0.498215	N
BCL6	-0.009309	0.413946	N	0.11027	0.00404996	Y	-0.259828	9.9999e-06	Y	0	0.498215	N
CDX1	-0.221317	9.9999e-06	Y	0.514291	9.9999e-06	Y	0	0.498215	N	0	0.498215	N
CDX2	0.0290628	0.242418	N	0.0962583	0.0106499	Y	0	0.498215	N	-0.002962	0.473545	N
CEBPZ	-0.249414	9.9999e-06	Y	0.321824	9.9999e-06	Y	0	0.498215	N	0	0.498215	N
CRABP2	-0.434281	9.9999e-06	Y	0.422242	9.9999e-06	Y	0	0.498215	N	0	0.498215	N
CRTC1	-0.424974	9.9999e-06	Y	0.460254	9.9999e-06	Y	0	0.498215	N	0	0.498215	N
CRX	0.0084247	0.418326	N	0.118559	0.00214998	Y	0	0.498215	N	0	0.498215	N
CTCFL	0.0174391	0.336767	N	0.611462	9.9999e-06	Y	0	0.498215	N	0	0.498215	N
DACH1	-0.230606	9.9999e-06	Y	0.396903	9.9999e-06	Y	0	0.498215	N	0	0.498215	N
DDB2	-0.094315	0.0125299	Y	0.605641	9.9999e-06	Y	0	0.498215	N	0	0.498215	N
DDIT3	-0.0425832	0.157268	N	0.212065	9.9999e-06	Y	0	0.498215	N	0	0.498215	N
DLX3	-0.0555428	0.0932791	N	0.144161	0.000239998	Y	0	0.498215	N	0	0.498215	N
DNMT1	-0.454804	9.9999e-06	Y	0.399846	9.9999e-06	Y	0.026647	0.259677	N	0	0.498215	N
E2F3	-0.270261	9.9999e-06	Y	0.214174	9.9999e-06	Y	0	0.498215	N	0	0.498215	N
E2F6	-0.745621	9.9999e-06	Y	0.434786	9.9999e-06	Y	0	0.498215	N	0	0.498215	N
E2F7	-0.31305	9.9999e-06	Y	0.191665	9.9999e-06	Y	0	0.498215	N	0	0.498215	N
E4F1	-0.0249923	0.279347	N	0.203446	9.9999e-06	Y	0	0.498215	N	0	0.498215	N
EGR3	-0.179539	9.9999e-06	Y	0.410533	9.9999e-06	Y	0	0.498215	N	0	0.498215	N
EHMT2	-0.249208	9.9999e-06	Y	0.605745	9.9999e-06	Y	0	0.498215	N	0	0.498215	N
ELF4	0.038001	0.180098	N	0.257151	9.9999e-06	Y	0	0.498215	N	0	0.498215	N
ELK3	0.0216688	0.300527	N	0.096598	0.0103299	Y	0	0.498215	N	0	0.498215	N
EN1	-0.2465	9.9999e-06	Y	0.2128	9.9999e-06	Y	0	0.498215	N	0	0.498215	N
ENO1	-0.0331188	0.218498	N	0.58531	9.9999e-06	Y	0	0.498215	N	0	0.498215	N
EPAS1	-0.200944	9.9999e-06	Y	0.392516	9.9999e-06	Y	0	0.498215	N	0	0.498215	N
ERCC2	0.0520815	0.107319	N	0.150357	0.000119999	Y	0	0.498215	N	0	0.498215	N
ESRRA	-0.36755	9.9999e-06	Y	0.403954	9.9999e-06	Y	0	0.498215	N	0	0.498215	N
ESRRG	-0.0907868	0.0155198	Y	0.531839	9.9999e-06	Y	0	0.498215	N	0	0.498215	N
ETV2	-0.313979	9.9999e-06	Y	0.222296	9.9999e-06	Y	0	0.498215	N	0	0.498215	N
ETV3	0.0301387	0.234708	N	0.108873	0.00438996	Y	0	0.498215	N	0	0.498215	N
FOSB	-0.182449	9.9999e-06	Y	0.0999561	0.00813992	Y	0	0.498215	N	0	0.498215	N
FOSL1	0.0209824	0.306227	N	0.368539	9.9999e-06	Y	0	0.498215	N	0	0.498215	N
FOXF1	-0.272897	9.9999e-06	Y	0.185441	9.9999e-06	Y	0	0.498215	N	0	0.498215	N
FOXL1	-0.260588	9.9999e-06	Y	0.40718	9.9999e-06	Y	0	0.498215	N	0	0.498215	N
FOXL2	-0.208131	9.9999e-06	Y	0.384333	9.9999e-06	Y	0	0.498215	N	0	0.498215	N
FOXN1	-0.152135	0.000129999	Y	0.239584	9.9999e-06	Y	0	0.498215	N	0	0.498215	N
FOXO1	-0.133318	0.000789992	Y	0.115495	0.00269997	Y	0	0.498215	N	0	0.498215	N
FOXP2	-0.373411	9.9999e-06	Y	0.13344	0.000619994	Y	0	0.498215	N	0	0.498215	N
FUS	-0.129402	0.00095999	Y	0.279586	9.9999e-06	Y	0	0.498215	N	0	0.498215	N
GATA4	-0.130607	0.000929991	Y	0.155694	4.99995e-05	Y	-0.151711	0.000129999	Y	0	0.498215	N
GBX2	-0.111781	0.00353996	Y	0.123032	0.00156998	Y	0	0.498215	N	0	0.498215	N
GCM2	-0.166573	4.99995e-05	Y	0.433021	9.9999e-06	Y	0	0.498215	N	0	0.498215	N
GFI1	-0.389572	9.9999e-06	Y	0.423661	9.9999e-06	Y	0	0.498215	N	0	0.498215	N
GTF2I	-0.238371	9.9999e-06	Y	0.11099	0.00384996	Y	0	0.498215	N	0	0.498215	N
HCFC1	0.0521849	0.106859	N	0.262065	9.9999e-06	Y	0	0.498215	N	0	0.498215	N
HDAC1	-0.289148	9.9999e-06	Y	0.497213	9.9999e-06	Y	-0.400251	9.9999e-06	Y	-0.05011	0.117509	N
HDAC10	0.0348547	0.201118	N	0.106548	0.00521995	Y	0	0.498215	N	0	0.498215	N
HDAC11	-0.00728777	0.432606	N	0.224886	9.9999e-06	Y	0	0.498215	N	0	0.498215	N
HDAC9	-0.358427	9.9999e-06	Y	0.585098	9.9999e-06	Y	-0.28657	9.9999e-06	Y	0	0.498215	N
HDGF	0.0445414	0.142349	N	0.0991498	0.00862991	Y	0	0.498215	N	0	0.498215	N
HEXIM1	-0.196355	9.9999e-06	Y	0.0816217	0.0252997	Y	0	0.498215	N	0	0.498215	N
HEY1	-0.116805	0.00241998	Y	0.350129	9.9999e-06	Y	0	0.498215	N	0	0.498215	N
HEY2	-0.461105	9.9999e-06	Y	0.505178	9.9999e-06	Y	0	0.498215	N	0	0.498215	N
HHEX	-0.113328	0.00312997	Y	0.19581	9.9999e-06	Y	0	0.498215	N	0	0.498215	N
HIPK2	-0.0388831	0.179898	N	0.545781	9.9999e-06	Y	0	0.498215	N	0	0.498215	N
HIRA	-0.000612683	0.495895	N	0.141943	0.000269997	Y	0	0.498215	N	0	0.498215	N
HNF4G	-0.481096	9.9999e-06	Y	0.436411	9.9999e-06	Y	0	0.498215	N	0	0.498215	N
HOXA5	-0.100991	0.00809992	Y	0.15784	4.99995e-05	Y	0	0.498215	N	0	0.498215	N
HOXB13	-0.0625567	0.0678293	N	0.500105	9.9999e-06	Y	0	0.498215	N	0	0.498215	N
HOXC9	-0.0913047	0.0149599	Y	0.321508	9.9999e-06	Y	0	0.498215	N	0	0.498215	N
HSF4	-0.109139	0.00445996	Y	0.333198	9.9999e-06	Y	0	0.498215	N	0	0.498215	N
ILF2	0.0318697	0.221998	N	0.220263	9.9999e-06	Y	0	0.498215	N	0	0.498215	N
ING4	-0.238178	9.9999e-06	Y	0.248373	9.9999e-06	Y	-0.156199	6.99993e-05	Y	0	0.498215	N
IRF1	-0.309825	9.9999e-06	Y	0.312203	9.9999e-06	Y	-0.391312	9.9999e-06	Y	-0.003997	0.463905	N
IRF9	-0.192839	9.9999e-06	Y	0.125935	0.00123999	Y	0	0.498215	N	0	0.498215	N
KAT6A	-0.47326	9.9999e-06	Y	0.42648	9.9999e-06	Y	0	0.498215	N	0	0.498215	N
KDM2A	-0.272295	9.9999e-06	Y	0.289799	9.9999e-06	Y	0	0.498215	N	0	0.498215	N
KLF12	-0.209862	9.9999e-06	Y	0.249567	9.9999e-06	Y	0	0.498215	N	0	0.498215	N
KLF8	-0.282602	9.9999e-06	Y	0.186116	9.9999e-06	Y	0	0.498215	N	0	0.498215	N
LDB1	-0.252541	9.9999e-06	Y	0.209048	9.9999e-06	Y	0	0.498215	N	0	0.498215	N
LHX2	-0.318197	9.9999e-06	Y	0.25996	9.9999e-06	Y	0	0.498215	N	0	0.498215	N
LHX3	-0.328765	9.9999e-06	Y	0.736755	9.9999e-06	Y	0	0.498215	N	0	0.498215	N
LHX4	-0.250379	9.9999e-06	Y	0.227992	9.9999e-06	Y	0	0.498215	N	0	0.498215	N
LMO4	-0.341216	9.9999e-06	Y	0.399424	9.9999e-06	Y	0	0.498215	N	0	0.498215	N
LRRFIP1	-0.169047	3.99996e-05	Y	0.217682	9.9999e-06	Y	0	0.498215	N	0	0.498215	N
MAFF	-0.231648	9.9999e-06	Y	0.6733	9.9999e-06	Y	0	0.498215	N	0	0.498215	N
MAZ	-0.37244	9.9999e-06	Y	0.645899	9.9999e-06	Y	0	0.498215	N	0	0.498215	N
MBD1	-0.25922	9.9999e-06	Y	0.644806	9.9999e-06	Y	0	0.498215	N	0	0.498215	N
MCM2	-0.600836	9.9999e-06	Y	0.398693	9.9999e-06	Y	0	0.498215	N	0	0.498215	N
MCM4	-0.321063	9.9999e-06	Y	0.428669	9.9999e-06	Y	0	0.498215	N	0	0.498215	N
MDM4	-0.112551	0.00330997	Y	0.36921	9.9999e-06	Y	0	0.498215	N	0	0.498215	N
MED23	-0.15326	0.000119999	Y	0.26738	9.9999e-06	Y	0	0.498215	N	0	0.498215	N
MEF2A	0.0723886	0.0426096	N	0.213198	9.9999e-06	Y	0	0.498215	N	0	0.498215	N
MEN1	-0.294151	9.9999e-06	Y	0.551491	9.9999e-06	Y	0	0.498215	N	0	0.498215	N
MLXIPL	0.0399438	0.168228	N	0.287537	9.9999e-06	Y	0	0.498215	N	0	0.498215	N
MTA1	-0.1156	0.00268997	Y	0.278099	9.9999e-06	Y	0	0.498215	N	0	0.498215	N
MTF1	-0.0356802	0.200548	N	0.114844	0.00277997	Y	0	0.498215	N	0	0.498215	N
MYF5	-0.12032	0.00187998	Y	0.298101	9.9999e-06	Y	0	0.498215	N	0	0.498215	N
MYF6	-0.297179	9.9999e-06	Y	0.307853	9.9999e-06	Y	0	0.498215	N	0	0.498215	N
MYOD1	-0.0650914	0.0601994	N	0.126212	0.00119999	Y	0	0.498215	N	0	0.498215	N
NAB2	-0.0967392	0.0105399	Y	0.225816	9.9999e-06	Y	0	0.498215	N	0	0.498215	N
NANOG	-0.0036232	0.467395	N	0.455878	9.9999e-06	Y	0.038607	0.176378	N	0	0.498215	N
NCOA1	-0.200999	9.9999e-06	Y	0.285848	9.9999e-06	Y	0	0.498215	N	0	0.498215	N
NCOA2	-0.244847	9.9999e-06	Y	0.424538	9.9999e-06	Y	0	0.498215	N	0	0.498215	N
NFE2L1	-0.0587645	0.0805892	N	0.291272	9.9999e-06	Y	0	0.498215	N	0	0.498215	N
NFIC	-0.225745	9.9999e-06	Y	0.276607	9.9999e-06	Y	0	0.498215	N	0	0.498215	N
NFIL3	-0.14851	0.000179998	Y	0.400272	9.9999e-06	Y	0	0.498215	N	0	0.498215	N
NFRKB	-0.172019	1.99998e-05	Y	0.310782	9.9999e-06	Y	0	0.498215	N	0	0.498215	N
NFYB	-0.244638	9.9999e-06	Y	0.73625	9.9999e-06	Y	0	0.498215	N	0	0.498215	N
NOTCH3	-0.166708	4.99995e-05	Y	0.370397	9.9999e-06	Y	0	0.498215	N	0	0.498215	N
NPM1	-0.140822	0.000329997	Y	0.158587	3.99996e-05	Y	0	0.498215	N	0	0.498215	N
NR1H2	-0.146614	0.000209998	Y	0.162541	3.99996e-05	Y	0	0.498215	N	0	0.498215	N
NR2C2	0.0371563	0.185808	N	0.229093	9.9999e-06	Y	0	0.498215	N	0	0.498215	N
NR2F2	0.00991078	0.404156	N	0.13864	0.000399996	Y	0	0.498215	N	0	0.498215	N
NRF1	-0.0401257	0.172228	N	0.163064	1.99998e-05	Y	0	0.498215	N	0	0.498215	N
ONECUT1	-0.13809	0.000469995	Y	0.314659	9.9999e-06	Y	0	0.498215	N	0	0.498215	N
OTX2	-0.0595216	0.0779392	N	0.0871247	0.0184298	Y	0	0.498215	N	0	0.498215	N
PARP1	0.0435664	0.147639	N	0.171762	9.9999e-06	Y	-0.444686	9.9999e-06	Y	0	0.498215	N
PAX2	-0.396286	9.9999e-06	Y	0.0874511	0.0179998	Y	0	0.498215	N	0	0.498215	N
PAX3	-0.220882	9.9999e-06	Y	0.20216	9.9999e-06	Y	0	0.498215	N	0	0.498215	N
PBX2	-0.151275	0.000129999	Y	0.223683	9.9999e-06	Y	0	0.498215	N	0	0.498215	N
PDX1	-0.012108	0.388156	N	0.22254	9.9999e-06	Y	0	0.498215	N	0	0.498215	N
PIAS4	-0.130411	0.000939991	Y	0.306159	9.9999e-06	Y	0	0.498215	N	0	0.498215	N
PKNOX1	-0.291033	9.9999e-06	Y	0.310388	9.9999e-06	Y	0	0.498215	N	0	0.498215	N
PLAG1	-0.332997	9.9999e-06	Y	0.300275	9.9999e-06	Y	0	0.498215	N	0	0.498215	N
POU1F1	-0.193157	9.9999e-06	Y	0.268888	9.9999e-06	Y	0	0.498215	N	0	0.498215	N
PURA	-0.148933	0.000179998	Y	0.349821	9.9999e-06	Y	0	0.498215	N	0	0.498215	N
RARG	-0.113906	0.00299997	Y	0.628418	9.9999e-06	Y	0	0.498215	N	0	0.498215	N
RBL2	-0.298055	9.9999e-06	Y	0.704468	9.9999e-06	Y	0	0.498215	N	0	0.498215	N
RELB	-0.251635	9.9999e-06	Y	0.285157	9.9999e-06	Y	0	0.498215	N	0	0.498215	N
REST	-0.132881	0.000809992	Y	0.149768	0.000129999	Y	-0.586834	9.9999e-06	Y	-0.063607	0.0645694	N
RFWD2	0.027505	0.253307	N	0.0830474	0.0231298	Y	0	0.498215	N	0	0.498215	N
RFX1	-0.179492	9.9999e-06	Y	0.266367	9.9999e-06	Y	0	0.498215	N	0	0.498215	N
RREB1	-0.209579	9.9999e-06	Y	0.288059	9.9999e-06	Y	0	0.498215	N	0	0.498215	N
SATB1	0.0416335	0.158988	N	0.100339	0.00794992	Y	0	0.498215	N	0	0.498215	N
SATB2	-0.31852	9.9999e-06	Y	0.666136	9.9999e-06	Y	0	0.498215	N	0	0.498215	N
SIM2	0.0237957	0.282207	N	0.298988	9.9999e-06	Y	0	0.498215	N	0	0.498215	N
SKI	-0.139206	0.000419996	Y	0.404525	9.9999e-06	Y	0	0.498215	N	0	0.498215	N
SKIL	-0.203935	9.9999e-06	Y	0.278411	9.9999e-06	Y	0	0.498215	N	0	0.498215	N
SMAD3	-0.371228	9.9999e-06	Y	0.371407	9.9999e-06	Y	0	0.498215	N	0	0.498215	N
SMAD4	-0.304762	9.9999e-06	Y	0.257278	9.9999e-06	Y	0	0.498215	N	0	0.498215	N
SMARCA4	-0.296735	9.9999e-06	Y	0.267922	9.9999e-06	Y	0	0.498215	N	0	0.498215	N
SOX10	-0.158769	5.99994e-05	Y	0.491982	9.9999e-06	Y	0	0.498215	N	0	0.498215	N
SOX11	-0.436808	9.9999e-06	Y	0.309145	9.9999e-06	Y	0	0.498215	N	0	0.498215	N
SP2	-0.157611	5.99994e-05	Y	0.193167	9.9999e-06	Y	0	0.498215	N	0	0.498215	N
SPEN	0.0389985	0.173768	N	0.425779	9.9999e-06	Y	0	0.498215	N	0	0.498215	N
SPIB	-0.210887	9.9999e-06	Y	0.386527	9.9999e-06	Y	0	0.498215	N	0	0.498215	N
SREBF1	-0.723486	9.9999e-06	Y	0.6434	9.9999e-06	Y	-0.03309	0.218748	N	0	0.498215	N
STAT5B	0.0083479	0.418926	N	0.08632	0.0191498	Y	0	0.498215	N	0	0.498215	N
TAF4	-0.0269345	0.264207	N	0.167706	1.99998e-05	Y	0	0.498215	N	0	0.498215	N
TBP	-0.405818	9.9999e-06	Y	0.564261	9.9999e-06	Y	0	0.498215	N	0	0.498215	N
TBX21	-0.119115	0.00201998	Y	0.260017	9.9999e-06	Y	0	0.498215	N	0	0.498215	N
TBX3	-0.146514	0.000209998	Y	0.321284	9.9999e-06	Y	0	0.498215	N	0	0.498215	N
TCF19	-0.67691	9.9999e-06	Y	0.435197	9.9999e-06	Y	0	0.498215	N	0	0.498215	N
TCF7L2	-0.286715	9.9999e-06	Y	0.162486	3.99996e-05	Y	0	0.498215	N	0	0.498215	N
TEAD1	-0.316863	9.9999e-06	Y	0.231379	9.9999e-06	Y	0	0.498215	N	0	0.498215	N
TEF	-0.359905	9.9999e-06	Y	0.348706	9.9999e-06	Y	0	0.498215	N	0	0.498215	N
TFAP2B	-0.0456484	0.140429	N	0.186155	9.9999e-06	Y	0	0.498215	N	0	0.498215	N
THRB	-0.348264	9.9999e-06	Y	0.302385	9.9999e-06	Y	0	0.498215	N	0	0.498215	N
TOB1	-0.0547779	0.096909	N	0.265655	9.9999e-06	Y	0	0.498215	N	0	0.498215	N
TP53BP1	-0.189726	9.9999e-06	Y	0.302963	9.9999e-06	Y	0	0.498215	N	0	0.498215	N
TP63	-0.257676	9.9999e-06	Y	0.329748	9.9999e-06	Y	0	0.498215	N	0	0.498215	N
TP73	-0.636522	9.9999e-06	Y	0.364547	9.9999e-06	Y	0	0.498215	N	0	0.498215	N
TRIB3	-0.341156	9.9999e-06	Y	0.490084	9.9999e-06	Y	0	0.498215	N	0	0.498215	N
ATF3	0.038689	0.175728	N	0.0504583	0.113979	N	0.324601	9.9999e-06	Y	0	0.498215	N
HNF4A	-0.289289	9.9999e-06	Y	0.0560956	0.0903191	N	0.127298	0.00111999	Y	-0.023873	0.288307	N
EGR1	0.00885178	0.414276	N	-0.180172	9.9999e-06	Y	0.304186	9.9999e-06	Y	0.437769	9.9999e-06	Y
HIF1A	-0.141373	0.000329997	Y	-0.0704527	0.0458795	N	0.276943	9.9999e-06	Y	0.499899	9.9999e-06	Y
MYCN	0.0185167	0.327197	N	-0.344477	9.9999e-06	Y	0.349698	9.9999e-06	Y	0.279453	9.9999e-06	Y
STAT3	-0.274235	9.9999e-06	Y	0.0606397	0.0741393	N	0.104025	0.00627994	Y	0.524069	9.9999e-06	Y
AR	0.0341075	0.206358	N	-0.0727463	0.0408396	N	-0.25577	9.9999e-06	Y	0.239427	9.9999e-06	Y
CEBPA	-0.0477851	0.129059	N	-0.121162	0.00176998	Y	0	0.498215	N	0.245025	9.9999e-06	Y
CIITA	-0.0167427	0.347237	N	-0.381169	9.9999e-06	Y	0	0.498215	N	0.601059	9.9999e-06	Y
FOS	-0.0600514	0.0760392	N	-0.0661566	0.0568694	N	-0.044557	0.146619	N	0.476732	9.9999e-06	Y
KLF2	0.0190205	0.322877	N	-0.234813	9.9999e-06	Y	0	0.498215	N	0.293945	9.9999e-06	Y
NFKB1	-0.0418023	0.161818	N	-0.497233	9.9999e-06	Y	-0.000327	0.498555	N	0.45968	9.9999e-06	Y
NFYA	0.0300673	0.235158	N	-0.0101789	0.405886	N	0	0.498215	N	0.453243	9.9999e-06	Y
NR1I2	-0.0070421	0.435056	N	-0.128909	0.00097999	Y	0	0.498215	N	0.380929	9.9999e-06	Y
NR5A1	-0.257669	9.9999e-06	Y	-0.0121197	0.388066	N	0	0.498215	N	0.268882	9.9999e-06	Y
PGR	0.0429071	0.151528	N	-0.178864	1.99998e-05	Y	-0.110161	0.00415996	Y	0.604356	9.9999e-06	Y
POU2F1	-0.156988	5.99994e-05	Y	0.0222926	0.295237	N	0	0.498215	N	0.52995	9.9999e-06	Y
PPARA	0.0239815	0.280807	N	-0.515132	9.9999e-06	Y	-0.217447	9.9999e-06	Y	0.585627	9.9999e-06	Y
RARA	-0.0981085	0.0096599	Y	-1.18037e-05	0.498365	N	0	0.498215	N	0.326665	9.9999e-06	Y
RUNX1	-0.051922	0.108769	N	-0.0987224	0.00921991	Y	0	0.498215	N	0.24689	9.9999e-06	Y
SOX9	-0.00195597	0.483385	N	-0.0665671	0.0557494	N	-0.134961	0.000659993	Y	0.247679	9.9999e-06	Y
SP3	-0.0775469	0.0325597	Y	0.0606401	0.0741393	N	-0.033228	0.217758	N	0.32431	9.9999e-06	Y
SRF	0.00276216	0.471525	N	-0.444213	9.9999e-06	Y	0	0.498215	N	0.821735	9.9999e-06	Y
ABL1	-0.0491096	0.122339	N	-0.222326	9.9999e-06	Y	0	0.498215	N	0	0.498215	N
AIP	0.070003	0.0481195	N	0.0688583	0.0508595	N	0	0.498215	N	0	0.498215	N
ATF6	0.0687316	0.0511195	N	-0.136807	0.000569994	Y	0	0.498215	N	0	0.498215	N
ATRX	0.0167162	0.343717	N	-0.224649	9.9999e-06	Y	0	0.498215	N	0	0.498215	N
BACH1	0.0724388	0.0424496	N	-0.244778	9.9999e-06	Y	0	0.498215	N	0	0.498215	N
BARD1	0.0207926	0.307817	N	-0.390485	9.9999e-06	Y	0	0.498215	N	0	0.498215	N
CBX6	-0.0239102	0.288087	N	-0.497197	9.9999e-06	Y	0	0.498215	N	0	0.498215	N
CDCA7L	-0.0517721	0.109359	N	-0.43042	9.9999e-06	Y	0	0.498215	N	0	0.498215	N
CEBPD	-0.039777	0.174468	N	-0.302081	9.9999e-06	Y	0	0.498215	N	0	0.498215	N
CITED2	-0.310157	9.9999e-06	Y	-0.0538782	0.100859	N	0	0.498215	N	0	0.498215	N
CREBBP	0.00866497	0.416006	N	-0.415836	9.9999e-06	Y	0	0.498215	N	0	0.498215	N
CTNNB1	-0.0619872	0.0695493	N	-0.0033168	0.470275	N	0	0.498215	N	0	0.498215	N
DBP	-0.0181035	0.335567	N	-0.0661889	0.0567594	N	0	0.498215	N	0	0.498215	N
E2F4	-0.0613842	0.0716493	N	0.0754107	0.0361596	N	0	0.498215	N	-0.867205	9.9999e-06	Y
E2F8	-0.074436	0.0377196	Y	-0.0159089	0.354846	N	0	0.498215	N	0	0.498215	N
EGR2	-0.0242822	0.284847	N	-0.0113551	0.395176	N	0	0.498215	N	0	0.498215	N
EHF	-0.0284979	0.252097	N	-0.194608	9.9999e-06	Y	0	0.498215	N	0	0.498215	N
ELK1	-0.000798818	0.494325	N	-0.29783	9.9999e-06	Y	0	0.498215	N	0	0.498215	N
ELL	-0.0555693	0.0931291	N	-0.0836404	0.0234698	Y	0	0.498215	N	0	0.498215	N
ERF	0.0195105	0.318837	N	-0.257681	9.9999e-06	Y	0	0.498215	N	0	0.498215	N
ESR2	-0.0557269	0.0924391	N	-0.121326	0.00175998	Y	0	0.498215	N	0	0.498215	N
ETV6	-0.305039	9.9999e-06	Y	0.0584277	0.0817592	N	0	0.498215	N	0	0.498215	N
EWSR1	-0.0442474	0.148389	N	-0.482801	9.9999e-06	Y	0	0.498215	N	0	0.498215	N
FOXE1	0.0236287	0.283797	N	-0.146156	0.000219998	Y	0	0.498215	N	0	0.498215	N
FOXG1	-0.0227282	0.297517	N	-0.283591	9.9999e-06	Y	0	0.498215	N	0	0.498215	N
FOXM1	-0.0246718	0.281817	N	-0.156612	6.99993e-05	Y	0	0.498215	N	0	0.498215	N
FOXP1	-0.0155969	0.357466	N	-0.266518	9.9999e-06	Y	0	0.498215	N	0	0.498215	N
FOXQ1	-0.118044	0.00221998	Y	0.0120994	0.384616	N	0	0.498215	N	0	0.498215	N
GABPA	-0.169662	3.99996e-05	Y	-0.0369776	0.191948	N	0	0.498215	N	0	0.498215	N
GATA2	0.00457503	0.454115	N	-0.587552	9.9999e-06	Y	0	0.498215	N	0	0.498215	N
GATA6	-0.220646	9.9999e-06	Y	0.0469269	0.130499	N	0	0.498215	N	0	0.498215	N
GCM1	-0.0171276	0.344007	N	0.0512309	0.110959	N	0	0.498215	N	0	0.498215	N
GFI1B	-0.262685	9.9999e-06	Y	-0.0163919	0.350396	N	0	0.498215	N	0	0.498215	N
GLI3	-0.0292864	0.246138	N	0.0710398	0.0458095	N	0	0.498215	N	0	0.498215	N
HAND2	-0.0490037	0.122969	N	-0.149327	0.000179998	Y	0	0.498215	N	0	0.498215	N
HAX1	-0.0435008	0.152278	N	0.0564697	0.0888191	N	0	0.498215	N	0	0.498215	N
HINFP	0.00538912	0.446436	N	-0.385922	9.9999e-06	Y	0	0.498215	N	0	0.498215	N
HLF	-0.130407	0.000939991	Y	-0.00353695	0.468145	N	0	0.498215	N	0	0.498215	N
HLTF	0.0371672	0.185728	N	-0.0751217	0.0365296	N	0	0.498215	N	0	0.498215	N
HMGA2	0.0101179	0.402536	N	-0.158615	5.99994e-05	Y	0	0.498215	N	0	0.498215	N
HNF1A	-0.156098	6.99993e-05	Y	-0.0550895	0.095489	N	0	0.498215	N	0	0.498215	N
HOXA9	-0.0218178	0.304777	N	-0.171098	1.99998e-05	Y	0	0.498215	N	0	0.498215	N
HOXB1	-0.129579	0.00095999	Y	0.0343137	0.204838	N	0	0.498215	N	0	0.498215	N
HOXC10	-0.223008	9.9999e-06	Y	0.0544862	0.096609	N	0	0.498215	N	0	0.498215	N
HR	0.0652873	0.0599494	N	-0.187404	9.9999e-06	Y	0	0.498215	N	0	0.498215	N
ING2	0.0674564	0.0541595	N	0.0327343	0.215868	N	0	0.498215	N	0	0.498215	N
IRF5	-0.119912	0.00194998	Y	0.0367598	0.188308	N	0	0.498215	N	0	0.498215	N
JDP2	0.0137512	0.369426	N	-0.0193446	0.324987	N	0	0.498215	N	0	0.498215	N
JUND	-0.021718	0.305537	N	-0.106969	0.00540995	Y	0	0.498215	N	0	0.498215	N
KAT2B	0.00026613	0.495425	N	0.0345134	0.203418	N	0	0.498215	N	0	0.498215	N
KAT5	0.0588259	0.0801792	N	-0.218498	9.9999e-06	Y	0	0.498215	N	0	0.498215	N
KCNIP3	0.0337923	0.208488	N	-0.496163	9.9999e-06	Y	0	0.498215	N	0	0.498215	N
KLF10	-0.0202118	0.318037	N	-0.465301	9.9999e-06	Y	0	0.498215	N	0	0.498215	N
KLF16	-0.0279465	0.256437	N	-0.495993	9.9999e-06	Y	0	0.498215	N	0	0.498215	N
KLF9	0.000207113	0.496065	N	-0.261889	9.9999e-06	Y	0	0.498215	N	0	0.498215	N
L3MBTL1	-0.0906434	0.0156698	Y	0.0575571	0.0847692	N	0	0.498215	N	0	0.498215	N
LMO3	-0.0361532	0.197028	N	0.0262915	0.262597	N	0	0.498215	N	0	0.498215	N
MAFB	0.0320513	0.220658	N	-0.00258958	0.477215	N	0	0.498215	N	0	0.498215	N
MEIS1	0.066349	0.0571594	N	0.0366948	0.188748	N	0	0.498215	N	0	0.498215	N
MKL1	-0.0187876	0.329687	N	-0.232041	9.9999e-06	Y	0	0.498215	N	0	0.498215	N
MLLT3	0.0416165	0.159078	N	-0.339085	9.9999e-06	Y	0	0.498215	N	0	0.498215	N
MSX1	0.035241	0.198538	N	-0.0145788	0.366416	N	0	0.498215	N	0	0.498215	N
MTA3	0.0450902	0.139749	N	-0.247575	9.9999e-06	Y	0	0.498215	N	0	0.498215	N
NCOA3	-0.0371753	0.190578	N	0.00595635	0.441116	N	0	0.498215	N	0	0.498215	N
NCOR1	-0.0636284	0.0645094	N	-0.109729	0.00431996	Y	0	0.498215	N	0	0.498215	N
NEUROD1	-0.0151746	0.361316	N	-0.19661	9.9999e-06	Y	0	0.498215	N	0	0.498215	N
NFIX	-0.0487816	0.123979	N	-0.343531	9.9999e-06	Y	0	0.498215	N	0	0.498215	N
NFKB2	-0.0701252	0.0466195	N	-0.350265	9.9999e-06	Y	0	0.498215	N	0	0.498215	N
NFKBIA	-0.0136186	0.374676	N	-0.446598	9.9999e-06	Y	-0.227815	9.9999e-06	Y	0	0.498215	N
NHLH2	-0.0328064	0.220568	N	-0.0769826	0.0335197	Y	0	0.498215	N	0	0.498215	N
NKX2-1	-0.0590509	0.0793992	N	-0.4155	9.9999e-06	Y	0	0.498215	N	0	0.498215	N
NKX3-1	-0.0128705	0.381376	N	-0.0594965	0.0779992	N	0	0.498215	N	0	0.498215	N
NR1I3	-0.108096	0.00496995	Y	-0.00200941	0.482995	N	0	0.498215	N	0	0.498215	N
NR2F1	-0.349322	9.9999e-06	Y	0.018111	0.330877	N	0	0.498215	N	0	0.498215	N
NR2F6	-0.18406	9.9999e-06	Y	0.0705123	0.0468895	N	0	0.498215	N	0	0.498215	N
NR4A1	-0.11598	0.00258997	Y	-0.02432	0.284637	N	0	0.498215	N	0	0.498215	N
NRL	0.00954179	0.407606	N	-0.0364784	0.195018	N	0	0.498215	N	0	0.498215	N
OTX1	-0.333496	9.9999e-06	Y	0.0327486	0.215798	N	0	0.498215	N	0	0.498215	N
PAWR	0.0560309	0.0906191	N	-0.0520849	0.108049	N	0	0.498215	N	0	0.498215	N
PBX1	0.0459348	0.135569	N	-0.165377	5.99994e-05	Y	0	0.498215	N	0	0.498215	N
PCGF2	0.0531518	0.102719	N	0.00561749	0.444406	N	0	0.498215	N	0	0.498215	N
PER1	0.0449361	0.140579	N	-0.278782	9.9999e-06	Y	0	0.498215	N	0	0.498215	N
PHB2	0.0205505	0.310117	N	-0.40201	9.9999e-06	Y	0	0.498215	N	0	0.498215	N
PITX2	-0.251514	9.9999e-06	Y	0.0246082	0.275837	N	0	0.498215	N	0	0.498215	N
POU4F1	-0.1353	0.000649994	Y	-0.0635631	0.0647094	N	0	0.498215	N	0	0.498215	N
POU4F2	-0.239001	9.9999e-06	Y	-0.0140883	0.370736	N	0	0.498215	N	0	0.498215	N
PPARGC1A	-0.17532	1.99998e-05	Y	0.0682833	0.0521195	N	0	0.498215	N	0	0.498215	N
RAD51	0.0156933	0.352336	N	-0.337742	9.9999e-06	Y	0	0.498215	N	0	0.498215	N
RARB	0.0452231	0.139139	N	-0.221566	9.9999e-06	Y	0	0.498215	N	0	0.498215	N
RFX5	-0.0248052	0.280687	N	-0.022202	0.301757	N	0	0.498215	N	0	0.498215	N
RUVBL1	-0.0666819	0.0554094	N	-0.157528	5.99994e-05	Y	0	0.498215	N	0	0.498215	N
SALL3	-0.044306	0.147999	N	-0.249162	9.9999e-06	Y	0	0.498215	N	0	0.498215	N
SALL4	-0.110073	0.00419996	Y	0.0175052	0.336087	N	0	0.498215	N	0	0.498215	N
SERTAD1	-0.24062	9.9999e-06	Y	-0.0231006	0.294367	N	0	0.498215	N	0	0.498215	N
SETBP1	0.0316387	0.223808	N	-0.246451	9.9999e-06	Y	0	0.498215	N	0	0.498215	N
SIRT2	-0.0472554	0.131679	N	0.0575956	0.0846292	N	0	0.498215	N	0	0.498215	N
SMAD7	0.0687198	0.0511295	N	0.0287524	0.244698	N	0	0.498215	N	0	0.498215	N
SMARCA1	-0.0420241	0.160488	N	-0.289169	9.9999e-06	Y	0	0.498215	N	0	0.498215	N
SMURF2	-0.211466	9.9999e-06	Y	-0.0263803	0.268487	N	0	0.498215	N	0	0.498215	N
SOX4	-0.0720908	0.0422396	Y	-0.0639107	0.0637394	N	0	0.498215	N	0	0.498215	N
SP4	-0.217142	9.9999e-06	Y	-0.0581776	0.0827292	N	0	0.498215	N	0	0.498215	N
SPDEF	-0.0661676	0.0568394	N	-0.240394	9.9999e-06	Y	0	0.498215	N	0	0.498215	N
SPIC	0.0301538	0.234598	N	-0.0576116	0.0851391	N	0	0.498215	N	0	0.498215	N
SRCAP	-0.0570271	0.0873091	N	0.0625367	0.0680193	N	0	0.498215	N	0	0.498215	N
STAT5A	-0.00767648	0.428846	N	-0.0353196	0.203128	N	0	0.498215	N	0	0.498215	N
SUPT3H	-0.0492741	0.121539	N	-0.241076	9.9999e-06	Y	0	0.498215	N	0	0.498215	N
TAL1	0.0337338	0.208798	N	-0.547917	9.9999e-06	Y	0	0.498215	N	0	0.498215	N
TBPL1	0.0235968	0.284087	N	-0.0577838	0.0844192	N	0	0.498215	N	0	0.498215	N
TBX2	0.00957202	0.407256	N	-0.296851	9.9999e-06	Y	0	0.498215	N	0	0.498215	N
TBX5	-0.140121	0.000369996	Y	-0.0688855	0.0497995	N	0	0.498215	N	0	0.498215	N
TCF3	0.0417827	0.158108	N	-0.652137	9.9999e-06	Y	0	0.498215	N	-0.233988	9.9999e-06	Y
TFDP3	-0.00296982	0.473475	N	0.031541	0.224578	N	0	0.498215	N	0	0.498215	N
TGIF1	-0.236417	9.9999e-06	Y	-0.0385393	0.182098	N	0	0.498215	N	0	0.498215	N
THRA	-0.185983	9.9999e-06	Y	-0.0325922	0.222128	N	0	0.498215	N	0	0.498215	N
TRERF1	-0.261455	9.9999e-06	Y	-0.0688019	0.0499395	N	-0.447163	9.9999e-06	Y	0	0.498215	N
