# Supplementary material for: Analysis of cell proliferation and tissue remodelling uncovers a KLF4 activity score associated with poor prognosis in colorectal cancer
Source: Br J Cancer. 2018 Oct 5;119(7):855–63. doi: 10.1038/s41416-018-0253-0 (PMC6189192; doi:10.1038/s41416-018-0253-0)
Supplement: Supplementary file 5 — Data Set 4 [file 41416_2018_253_MOESM5_ESM.txt]

library(stats)

# load TRRUST database
TRRUST = read.table("trrust_rawdata.txt", sep="\t")
colnames(TRRUST) = c("TF", "Target", "Type", "PMID")
# indices for unknown interactions
unknown_idx = which(TRRUST$Type == "Unknown")
# get all known interactions (activation and repression)
TRRUST_known = TRRUST[-unknown_idx,]
TRRUST_toUse = TRRUST_known

# One of the inputs for the inference model is gene expression.
# Firstly, filter out the genes with no hit in TRRUST_toUse.
# 'exp' is gene expression values where each row is a gene
# and each column is a sample.
# second column of 'TRRUST_toUse' table ('Target') is target gene.
exp = exp[which(!is.na(match(rownames(exp), unique(TRRUST_toUse$Target)))),]

# get unique TFs in TRRUST_toUse
uniqTF =  as.vector(unique(TRRUST_toUse$TF))

# Another input for the inference model is hit matrix.
# build the hit matrix (T matrix in main text).
# pre-define the matrix with zeroes (no interaction).
hit_mat = matrix(data = 0, nrow = nrow(exp), ncol = length(uniqTF))
rownames(hit_mat) = rownames(exp)
colnames(hit_mat) = uniqTF

# exclude duplicated interactions
TRRUST_noDup = cbind(as.vector(TRRUST_toUse$TF), 
                     as.vector(TRRUST_toUse$Target), 
                     as.vector(TRRUST_toUse$Type))
TRRUST_noDup = unique(TRRUST_noDup)

# assign 1 or -1 in each iteration if the interaction is activating 
# or repressing, respectively.
for (t in 1:length(uniqTF)) {
  cur_TF = uniqTF[t]
  # get the index of current TF in the hit matrix
  TF_idx = which(colnames(hit_mat) == cur_TF)
  
  # get indices of activating interactions for TF in this iteration
  act_idx = intersect(which(TRRUST_noDup[,1] %in% cur_TF), 
                      which(TRRUST_noDup[,3] == "Activation"))
  # if there is at least 1 activating interaction
  if (length(act_idx) > 0) {
    # get the target genes from the database
    act_TG = unique(as.vector(TRRUST_noDup[act_idx,2]))
    # get indices of these target genes in the hit matrix
    actTG_idx = which(rownames(hit_mat) %in% act_TG)
    hit_mat[actTG_idx,TF_idx] = 1 # activating = 1
  }
  
  # get indices of repressing interactions for TF in this iteration
  repr_idx = intersect(which(TRRUST_noDup[,1] %in% cur_TF), 
                       which(TRRUST_noDup[,3] == "Repression"))
  # if there is at least 1 repressing interaction
  if (length(repr_idx) > 0) {
    repr_TG = unique(as.vector(TRRUST_noDup[repr_idx,2]))
    reprTG_idx = which(rownames(hit_mat) %in% repr_TG)
    hit_mat[reprTG_idx,TF_idx] = -1 # repressing = -1
  }
}

# use lsfit to solve the linear least squares model
TF_lsfit = lsfit(hit_mat, exp)
# access the least squares estimates of the coefficients in the model
# to retrieve TF activity scores
TF_act = TF_lsfit$coefficients
# remove the intercept (first row)
TF_act = TF_act[-1,]
colnames(TF_act) = colnames(exp)

# exclude TFs with standard deviation of activity scores = 0
sd0_rows = NULL
# collect indices of rows with SD = 0 in each iteration
for (r in 1:nrow(TF_act)){
  if(sd(as.numeric(TF_act[r,])) == 0) {
    sd0_rows = c(sd0_rows, r)
  }
}
# 'TF_act' below is the output of the inference model
TF_act = TF_act[-sd0_rows,]
